# Supplementary material for: Genome-Wide Identification of MicroRNAs in Leaves and the Developing Head of Four Durum Genotypes during Water Deficit Stress
Source: PLoS One. 2015 Nov 12;10(11):e0142799. doi: 10.1371/journal.pone.0142799 (PMC4643036; doi:10.1371/journal.pone.0142799)
Supplement: S1 Table — Data is shown for 96 libraries presented in 16 different biological library pools (four genotypes × two tissue types × two treatments). CG = Control group; WG = Water deficit stress group; FL = Flag leaf libraries; H = Head libraries. (XLS) [file pone.0142799.s004.xls]

## Sheet: Sheet1
S1 Table. Sequencing reads and the output data obtained from the CLC Genomics workbench pipeline.
Genotype	Tissue	Treatment	Total number of reads	Reads after trimming	Average length after trimming	Number of unique sRNA reads	Total reads of annotated sRNAs	Number of annotated sRNAs
Tamaroi	FL	CG	37525876	35139774	22.5	16074839	1711773	133679
		WG	47767962	45947175	23	20459463	2263214	165383
	H	CG	37547192	35887079	23.1	19448502	941518	96181
		WG	26792282	25057445	22.9	13449378	561116	72942
Yawa	FL	CG	40144676	38844900	23.3	19246128	1765155	159982
		WG	39897309	38748830	23.2	18364404	1624811	145733
	H	CG	34235504	32895880	23.4	19337657	822541	100574
		WG	25062063	24461794	23.5	12943859	391049	57862
EGA Bellaroi	FL	CG	47297911	46174489	22.9	21968247	2254376	167914
		WG	28097531	27501751	23	14606371	1423301	131499
	H	CG	55957642	53976273	23	23872847	948082	105245
		WG	15048062	17194123	22.9	9933861	378947	55635
Tjilkuri	FL	CG	40851763	38784249	23.1	17865003	1704205	142986
		WG	57354547	55419283	22.9	26950939	2745487	202523
	H	CG	24668244	23854494	23.4	14425720	533510	75115
		WG	65122199	62212585	23.3	32905027	1511898	147223
