# Supplementary material for: Genome-Wide Identification of MicroRNAs in Leaves and the Developing Head of Four Durum Genotypes during Water Deficit Stress
Source: PLoS One. 2015 Nov 12;10(11):e0142799. doi: 10.1371/journal.pone.0142799 (PMC4643036; doi:10.1371/journal.pone.0142799)
Supplement: S2 Table — CG = Control group; WG = Water deficit stress group; FL = Flag leaf libraries; H = Head libraries. (XLS) [file pone.0142799.s005.xls]

## Sheet: Sheet 1
S2 Table. List of known microRNAs in durum wheat and their normalised reads in each library.
Sequence	miRNA ID	Resource	Normalised reads RPM (Reads per Million)	Normalised reads RPM (Reads per Million)	Normalised reads RPM (Reads per Million)	Normalised reads RPM (Reads per Million)	Normalised reads RPM (Reads per Million)	Normalised reads RPM (Reads per Million)	Normalised reads RPM (Reads per Million)	Normalised reads RPM (Reads per Million)	Normalised reads RPM (Reads per Million)	Normalised reads RPM (Reads per Million)	Normalised reads RPM (Reads per Million)	Normalised reads RPM (Reads per Million)	Normalised reads RPM (Reads per Million)	Normalised reads RPM (Reads per Million)	Normalised reads RPM (Reads per Million)	Normalised reads RPM (Reads per Million)	Normalised reads RPM (Reads per Million)	Normalised reads RPM (Reads per Million)	Normalised reads RPM (Reads per Million)	Normalised reads RPM (Reads per Million)	Normalised reads RPM (Reads per Million)	Normalised reads RPM (Reads per Million)	Normalised reads RPM (Reads per Million)	Normalised reads RPM (Reads per Million)	Normalised reads RPM (Reads per Million)	Normalised reads RPM (Reads per Million)	Normalised reads RPM (Reads per Million)	Normalised reads RPM (Reads per Million)	Normalised reads RPM (Reads per Million)	Normalised reads RPM (Reads per Million)	Normalised reads RPM (Reads per Million)	Normalised reads RPM (Reads per Million)	Normalised reads RPM (Reads per Million)	Normalised reads RPM (Reads per Million)	Normalised reads RPM (Reads per Million)	Normalised reads RPM (Reads per Million)	Normalised reads RPM (Reads per Million)	Normalised reads RPM (Reads per Million)	Normalised reads RPM (Reads per Million)	Normalised reads RPM (Reads per Million)	Normalised reads RPM (Reads per Million)	Normalised reads RPM (Reads per Million)	Normalised reads RPM (Reads per Million)	Normalised reads RPM (Reads per Million)	Normalised reads RPM (Reads per Million)	Normalised reads RPM (Reads per Million)	Normalised reads RPM (Reads per Million)
			FL	FL	FL	FL	FL	FL	FL	FL	FL	FL	FL	FL	FL	FL	FL	FL	FL	FL	FL	FL	FL	FL	FL	FL	FL	FL	FL	FL	FL	FL	FL	FL	FL	FL	FL	FL	FL	FL	FL	FL	FL	FL	FL	FL	FL	FL	FL
			EGA Bellaroi	EGA Bellaroi	EGA Bellaroi	EGA Bellaroi	EGA Bellaroi	EGA Bellaroi	EGA Bellaroi	EGA Bellaroi	EGA Bellaroi	EGA Bellaroi	EGA Bellaroi	EGA Bellaroi	Tamaroi	Tamaroi	Tamaroi	Tamaroi	Tamaroi	Tamaroi	Tamaroi	Tamaroi	Tamaroi	Tamaroi	Tamaroi	Tamaroi	Tjilkuri	Tjilkuri	Tjilkuri	Tjilkuri	Tjilkuri	Tjilkuri	Tjilkuri	Tjilkuri	Tjilkuri	Tjilkuri	Tjilkuri	Tjilkuri	Yawa	Yawa	Yawa	Yawa	Yawa	Yawa	Yawa	Yawa	Yawa	Yawa	Yawa
			CG	CG	CG	CG	CG	CG	WG	WG	WG	WG	WG	WG	CG	CG	CG	CG	CG	CG	WG	WG	WG	WG	WG	WG	CG	CG	CG	CG	CG	CG	WG	WG	WG	WG	WG	WG	CG	CG	CG	CG	CG	CG	WG	WG	WG	WG	WG
			Replicate 1	Replicate 2	Replicate 3	Replicate 4	Replicate 5	Replicate 6	Replicate 1	Replicate 2	Replicate 3	Replicate 4	Replicate 5	Replicate 6	Replicate 1	Replicate 2	Replicate 3	Replicate 4	Replicate 5	Replicate 6	Replicate 1	Replicate 2	Replicate 3	Replicate 4	Replicate 5	Replicate 6	Replicate 1	Replicate 2	Replicate 3	Replicate 4	Replicate 5	Replicate 6	Replicate 1	Replicate 2	Replicate 3	Replicate 4	Replicate 5	Replicate 6	Replicate 1	Replicate 2	Replicate 3	Replicate 4	Replicate 5	Replicate 6	Replicate 1	Replicate 2	Replicate 3	Replicate 4	Replicate 5
TAGTACCGGTTCGTGGCACGAACC	MIR1117	Triticum aestivum	9.90574	5.2469	7.66631	6.08871	7.93498	6.72553	10.2842	8.48482	6.01586	8.39366	6.61573	6.63011	6.77839	3.60916	3.3314	5.30159	6.28302	4.77433	9.01619	4.68976	4.61571	3.32017	5.11062	3.46263	3.87344	6.16544	9.95272	6.65656	5.7241	6.1569	10.6807	7.37638	12.8043	7.37702	7.69742	7.31033	6.46185	8.90741	8.45949	8.22713	8.14519	5.89089	5.76092	8.98737	5.5311	5.79517	9.46863
CACTACATTATGGAATGGAGGGA	MIR1118	Triticum aestivum	21.4624	10.7853	19.34	20.2957	16.5848	20.6105	12.1541	16.1211	16.3932	16.0412	22.0524	16.8303	16.946	18.538	5.16366	21.849	31.1419	23.2131	20.1963	29.0765	21.0784	8.0839	17.8872	6.92526	16.9463	17.156	13.8875	17.0982	8.32059	16.7468	15.6102	12.9326	16.2396	18.6182	12.9512	11.1513	13.5248	15.8572	20.0074	16.1495	10.7368	17.6727	5.02234	14.4898	17.4666	21.0733	13.8599
ACATTCTTATATTATGGGACGGAG	MIR1120	Hordeum vulgare	14.4241	13.7002	14.113	11.7425	13.2964	12.3663	12.1541	21.212	9.47498	19.3987	17.4723	20.9103	10.3088	11.1556	4.49738	11.4064	22.1271	12.512	11.9014	15.1636	14.4626	11.8371	14.5653	12.5314	8.71523	9.11414	9.72126	10.9638	7.61246	8.1271	12.0158	10.6335	10.462	14.0515	9.89668	7.92985	10.9701	20.2619	9.13088	12.6454	9.62613	8.36126	4.5792	9.17078	12.0811	12.1172	9.19418
AGTAGTGATCTAAACGCTCTTA	MIR1121	Triticum aestivum	2.51988	3.78943	3.65892	2.31951	0.786349	2.60343	3.73971	1.69696	1.80476	2.79789	2.71415	1.53003	1.27095	0.820264	0.999419	2.0885	0.546349	0.987793	2.40432	2.34488	2.00014	1.15484	1.70354	2.47331	2.4209	3.75288	2.7775	1.95781	3.77672	2.70903	3.13231	2.01174	2.18609	2.10772	5.49815	3.0976	1.65303	3.32804	2.55128	2.59002	2.59165	3.9906	2.06802	3.30148	2.18333	3.33661	3.29344
AACCAACGAGACCAACTGCGGCGG	MIR1125	Triticum aestivum	12.1649	5.2469	9.58289	8.11828	5.14701	8.2442	7.94689	6.2222	10.6781	8.02061	9.66915	16.3203	8.04934	9.84317	1.99884	7.55075	10.927	7.57308	9.37684	11.8807	6.76971	4.61937	7.15487	5.60616	9.19941	6.96963	7.40667	11.6164	4.7209	10.3436	9.80773	6.03522	10.6182	9.13346	6.71997	6.93862	7.21323	7.83069	8.19094	11.7313	13.6987	12.9219	1.92031	8.43712	12.3722	9.83422	9.19418
TCCTTCCGTTCGGAATTAC	MIR1127	Triticum aestivum	3.82327	1.74897	4.70433	3.7692	5.28998	4.556	0.934929	3.39393	4.0607	2.42484	3.56232	4.33507	2.5419	2.46079	2.49855	3.21308	4.37079	2.63412	2.76497	2.50121	2.46171	2.16533	3.3219	1.64887	2.90508	4.55707	2.7775	3.52406	3.1276	4.67924	4.5701	2.49073	2.49839	4.56673	3.66544	2.72589	2.85524	2.83863	3.49122	3.35179	3.33212	4.56069	3.10204	2.75123	3.49333	2.63417	4.39125
CCTCCGTCTCGTAATGTAAGACG	MIR1130	Triticum aestivum	4.17084	4.9554	3.13622	3.62423	3.57431	4.33905	5.60957	4.24241	1.95515	5.59578	6.955	6.1201	4.37771	4.42943	1.83227	1.28523	4.37079	1.97559	3.48626	2.65753	2.76943	5.62986	3.15155	7.91458	1.93672	2.41257	4.16625	1.69677	1.94737	3.69414	2.72152	2.10754	3.74759	1.40515	3.05453	2.60198	2.55469	4.30688	2.68555	3.80885	6.66424	2.47037	1.77259	1.46733	2.62	4.56589	2.74453
TCTGTAACTTAATATAAGACG	MIR1130	Hordeum vulgare	5.56112	11.6598	9.06018	6.66859	4.1462	6.50858	7.01196	7.35351	9.32458	10.0724	10.0084	12.2402	5.78987	8.20264	3.66454	5.30159	2.45857	5.26823	6.49166	5.00241	4.61571	9.09439	3.74779	13.6856	6.29434	8.84607	6.94375	6.13448	10.622	4.43296	11.2455	4.88566	11.0866	5.97188	9.16359	7.18643	4.65855	12.2355	7.38527	8.22713	8.14519	9.3114	3.6929	9.90444	13.6822	8.78055	8.37082
CTGCGACAAGTAATTCCGAACGGA	MIR1135	Triticum aestivum	220.794	117.181	216.747	170.049	154.553	189.4	192.595	187.514	257.028	205.551	215.266	198.393	144.182	147.155	73.6239	209.975	272.901	179.943	180.805	250.277	182.474	102.781	163.625	108.661	235.311	268.867	224.052	285.71	145.581	234.947	258.904	197.246	258.896	299.648	264.156	210.761	159.743	202.619	256.605	248.794	197.706	227.464	147.716	175.162	223.282	260.782	262.789
TTGTCGCAGGTATGGATGTATCTA	MIR1136	Triticum aestivum	25.3726	13.7002	22.4762	19.2809	14.2973	21.9122	21.5034	25.4544	30.2297	26.4867	27.1415	31.1105	15.1102	14.2726	7.32907	20.885	24.3125	17.6156	18.393	20.9476	18.4628	14.0025	18.9945	18.7971	22.2723	29.755	21.9886	23.6243	18.0575	22.6574	26.3936	21.1712	25.7647	28.4542	26.5133	18.8334	17.8828	23.7857	26.587	29.8614	25.9165	35.7254	10.7833	26.5953	33.4777	31.7856	23.8774
ATCAGGAGAGATGACACCGAC	MIR1432	Oryza sativa	96.8851	162.071	96.3516	277.036	39.3889	163.148	154.731	111.151	201.982	156.122	99.5753	166.008	100.829	140.593	74.9564	154.71	205.427	123.639	86.9161	108.177	73.6975	104.08	75.9779	87.3902	276.467	114.999	97.9069	72.9612	235.986	113.779	142.032	66.1958	139.442	73.7702	148.206	39.5253	88.3621	135.471	186.646	257.936	209.183	203.331	12.4081	235.506	177.577	473.974	230.266
CTCAGGAGAGATGACACCGAC	MIR1432	Sorghum bicolor//Zea mays	55.5243	134.67	63.944	156.132	30.5961	110.212	120.606	74.6664	150.396	93.8225	65.8181	128.522	57.3339	75.1362	46.9727	98.6417	192.861	89.8892	42.4362	80.6639	46.1571	80.839	40.885	45.8386	202.871	72.1089	56.4759	52.861	147.587	72.4051	86.2156	41.4802	69.0181	61.1239	96.8897	30.7282	66.5721	82.5159	137.5	178.254	157.35	159.624	7.82895	145.449	117.463	285.895	168.24
ACATTATGGGACGGAGGGAGT	MIR1436	Oryza sativa//Hordeum vulgare	29.3696	32.0644	32.0591	38.9967	39.8893	35.5802	14.9589	25.7373	17.8972	24.6214	34.4357	28.0505	21.3237	40.6851	14.6581	37.9144	54.9081	31.4448	25.4858	35.6422	35.8487	30.7477	27.3418	30.5041	24.6932	20.6408	18.7481	22.9717	20.2999	26.3515	24.0829	27.5896	23.5786	23.8875	17.8385	22.5505	15.3281	25.9392	18.7989	18.7396	12.9582	16.1524	16.5442	19.2586	23.58	20.3709	15.9183
AACCAGGCTCTGATACCATG	MIR1511	Glycine max	3.56259	4.9554	5.5755	7.82834	6.21931	3.90515	3.73971	3.1111	2.85753	2.79789	1.35707	4.33507	15.2514	9.35101	19.3221	4.98028	1.0927	4.28044	5.52993	3.28283	4.61571	10.5379	5.45133	2.96797	2.4209	2.94869	7.63813	1.17469	8.43862	2.46276	3.33771	5.74783	1.09305	2.10772	2.93235	4.08883	6.46185	5.77514	5.90822	3.35179	4.07259	3.04046	3.24975	4.21856	1.16444	1.93172	3.56789
TGACAGAAGAGAGTGAGCACA	MIR156	Triticum aestivum	68.7319	195.01	70.9134	27.8341	34.3849	52.7195	56.5632	57.6967	39.8551	59.6883	62.2557	111.182	62.9825	105.814	73.4573	81.6123	74.0303	73.7552	74.1732	106.301	60.4658	60.4849	43.6958	121.027	114.751	57.3654	70.1319	43.594	44.3765	41.1281	90.7344	40.3306	73.8587	51.9904	55.2259	73.1033	40.875	60.9815	43.6402	36.2603	28.5081	34.7752	22.0097	72.9994	73.9421	32.3124	37.1884
TGACAGAAGAGAGTGAGCAC	MIR156b//MIR156f//MIR156g//MIR156a//MIR156c//MIR156d//MIR156w//MIR156e//MIR156h//MIR156i	Arabidopsis thaliana//Oryza sativa//Zea mays//Brachypodium distachyon//Glycine max	1787.9	4459.57	1948.46	814.003	1138.56	1875.56	1543.1	1820.28	1205.88	1855.56	2361.48	3441.28	1991.29	2912.43	2620.48	2972.42	2731.47	2541.76	2058.7	3389.29	2286.32	2512.51	1390.26	4055.89	3087.61	1705.42	1932.45	1311.87	909.659	1372.25	2539.12	1561.3	2226.85	1340.51	1783.97	2219.61	1064.25	2493.39	1402.13	1176.78	853.393	1123.26	967.688	1605.99	1947.97	950.231	1205.95
CGACAGAAGAGAGTGAGCAC	MIR156g	Arabidopsis thaliana	5.47422	13.9917	5.40126	1.8846	4.50364	5.64077	3.73971	5.09089	4.51189	4.47662	7.29427	10.2002	6.91961	11.1556	9.16134	9.4786	10.6538	8.23161	6.97252	12.6624	7.38514	9.96052	5.62168	14.1803	12.5887	3.48482	4.39771	4.56823	3.06859	2.95531	9.19154	4.98145	7.02673	5.97188	6.23124	7.31033	3.00551	10.4736	5.37111	4.11356	2.22141	3.9906	3.24975	5.50247	9.31554	4.39028	4.39125
GCTCACTGCTCTTCCTGTCATC	MIR156h	Brachypodium distachyon	7.38586	16.9067	10.6283	5.6538	26.6644	31.4581	11.2191	15.2727	16.5436	19.7717	23.7488	14.2802	19.3467	33.3027	5.66337	31.6489	39.064	37.5361	16.9504	33.9226	28.9251	28.438	21.0387	31.3286	7.2627	6.43351	2.08313	22.4496	8.91071	10.5899	7.75376	14.178	27.0139	15.4566	6.59779	22.0549	3.45634	13.9974	15.0391	23.0055	8.51542	9.69146	23.1914	4.21856	70.1577	21.2489	6.86133
TGACAGAAGAGAGCGAGCAC	MIR156k	Zea mays	6.9514	23.0281	10.6283	6.95853	10.8659	9.32896	7.01196	8.20199	11.1293	8.58019	9.32988	26.7754	6.91961	27.2328	26.9843	22.9735	27.0443	10.8657	17.0707	29.5455	18.6167	26.417	8.60288	20.7758	37.2818	7.2377	8.79542	10.8332	7.78949	9.60476	22.4397	15.8065	23.4224	12.6463	8.06396	22.4266	4.20772	22.2196	11.145	5.78946	8.14519	10.2615	7.82895	10.6381	19.3589	8.42933	11.1154
TTGACAGAAGAGAGTGAGCAC	MIR156k//MIR156n//MIR156o	Glycine max	1402.44	3796.71	1532.39	562.336	849.757	1434.06	1295.34	1456.84	798.605	1537.91	1949.61	2115.51	1293.54	2307.07	2473.06	2021.19	2028.32	1660.48	1723.3	2695.36	1878.59	2041.91	1035.07	3420.25	2527.42	1373.55	1608.41	1028.9	685.947	883.884	2229.69	1306.29	1861.93	1119.2	1445.4	1870.33	555.118	2027.86	929.336	769.846	612	783.868	762.658	1028.04	1340.56	645.371	827.065
TGACAGAAGAGAGTGAGCACT	MIR156q//MIR156s	Glycine max	33.3667	86.5738	37.2861	20.5856	16.3704	26.9021	25.2431	27.9999	20.7547	22.7562	32.7394	53.5509	14.6865	55.7779	40.643	44.8225	70.4791	40.8288	30.4146	21.5729	27.3866	34.0679	10.9878	35.7805	41.6395	25.1979	13.8875	17.3593	15.9331	16.0079	37.9472	23.2787	30.7615	17.5643	21.0152	23.0461	13.5248	32.6931	24.5728	17.216	15.5499	18.4328	8.86296	21.643	25.1811	14.4001	12.8993
AGCTCCCTTCGATCCAATC	MIR159-5p	Brachypodium distachyon	52.2224	113.1	55.755	3.62423	58.8332	41.221	51.8885	71.8381	10.6781	48.1237	67.684	72.4212	50.2731	97.2833	62.2971	29.8817	112.275	43.7922	62.1516	118.026	116.008	29.8816	30.8341	118.059	36.3135	39.4052	39.5794	26.7568	1.65232	33.001	51.8629	28.6434	33.2599	26.3465	29.2013	57.2436	21.0386	50.0186	8.9966	30.4708	24.4356	14.8222	16.3965	33.0148	41.9199	12.4684	8.09637
CTTGGATTGAAGGGAGCTCT	MIR159-3p	Brachypodium distachyon	1237.52	1788.03	1142.45	132.502	1967.66	1050.05	1257.48	1278.1	554.211	1279.57	979.298	1521.1	1217.43	1435.63	1461.65	686.636	1547.81	593.005	2285.67	1014.86	1307.32	644.258	655.011	1461.89	1290.34	954.572	1084.61	996.657	107.578	1083.61	1741.77	910.456	1291.98	1194.38	795.033	2016.66	718.017	1399.93	550.673	938.502	615.332	713.558	980.391	978.889	1420.62	578.287	507.052
GAGCTCCTATCATTCCAATGA	MIR159a//MIR159b	Zea mays//Brachypodium distachyon	10.6878	14.5747	17.5977	9.85791	4.50364	4.33905	7.01196	9.89895	4.81269	8.20714	9.83878	14.5352	9.74394	13.6164	11.3267	7.06878	10.927	9.87793	8.05447	14.2256	6.30814	14.5799	8.17699	7.58481	6.29434	3.48482	3.70334	2.34938	2.36045	2.21648	4.21065	3.92768	3.12299	2.10772	3.29889	3.46931	4.9591	11.0609	4.69972	8.83654	6.29401	3.42052	0.886296	3.4849	3.92999	5.26833	2.0584
TTTGGATTGAAGGGAGCTCTA	MIR159a//MIR159e	Arabidopsis thaliana//Glycine max	466.178	628.753	341.673	281.53	270.576	252.967	172.027	211.838	359.448	319.332	185.919	297.335	379.449	384.048	262.847	213.831	422.328	220.772	381.686	122.559	186.782	256.808	146.419	274.042	320.527	199.707	218.497	254.777	226.898	219.432	314.156	229.434	298.87	271.545	132.567	323.017	220.905	235.802	278.895	354.071	201.778	329.89	146.091	190.385	371.021	379.32	269.787
TTTGGATTGAAGGGAGCTCTT	MIR159b	Arabidopsis thaliana	100.969	178.686	96.1773	95.3898	127.103	100.449	84.611	92.7673	117.61	118.817	112.807	123.677	85.1535	96.299	124.594	81.4517	170.734	79.5174	117.932	107.083	144.164	122.269	89.4359	161.26	107.004	77.2021	98.1384	111.204	64.3223	76.8381	117.487	75.4882	86.663	105.035	56.4477	143.976	92.4195	92.3043	108.765	97.3543	64.0508	96.1545	116.105	83.4541	145.119	95.708	108.821
TTTGGATTGAAGGGAGCTCTG	MIR159b//MIR159f//MIR159j//MIR159k//MIR159a	Triticum aestivum//Zea mays//Hordeum vulgare	8379.91	13459.2	7457.93	7687.87	8028.91	6847.89	5301.98	4718.97	8139.31	8210.5	5302.09	7686.08	7317.13	8460.86	10414.9	6127.35	9051.91	4667.32	7856.23	3130.1	4675.56	8012.44	4638.66	8115.91	8258.65	5264.49	5876.5	7047.6	6192.82	5661.39	7568.95	5510.83	7907.88	6298.92	4129.73	7560.86	4690.1	6690.05	7396.82	7137.03	4213.65	7382.04	4945.83	4582.64	6992.77	7054.3	7819.03
TTTGGATTGAAGGGAGCTCCT	MIR159c	Arabidopsis thaliana	46.3137	102.606	47.2175	65.6711	60.9063	44.9092	46.7464	37.8988	86.478	54.6521	42.5782	47.4308	38.8345	34.287	46.8061	30.3636	77.5816	33.9142	31.6168	58.1531	43.5415	66.2591	67.6306	83.7627	53.2598	48.2513	77.0757	70.0897	66.0927	49.0089	63.5192	39.8516	51.3732	54.4495	36.1656	70.2535	49.7412	34.7487	88.6233	53.4763	29.6189	58.1488	66.6199	39.9846	62.4432	50.9272	84.2571
CTTGGATTGAAGGGAGCTCCT	MIR159c//MIR159d	Zea mays	134.683	183.933	106.631	8.9881	257.78	73.113	113.126	99.2723	47.9765	100.537	63.9521	123.677	105.489	103.025	170.901	47.8749	138.773	45.9324	218.312	56.1208	101.546	49.947	41.7367	123.336	125.887	96.2345	108.785	82.7502	9.55983	106.884	231.226	105.281	136.475	125.761	80.3952	242.604	57.8561	101.407	53.7111	65.2076	49.2413	56.0585	104.435	64.0121	110.476	45.8345	49.676
CTTGGATTGAAGGGAGCTCTA	MIR159f	Oryza sativa	23.6347	31.1899	18.6431	3.47926	37.3158	24.2987	21.9708	26.3029	15.7916	25.181	23.2399	25.7554	23.3007	34.9432	31.4817	13.8163	33.3273	15.4754	42.4362	24.0741	31.8484	15.7347	12.6914	22.4247	27.1141	20.1047	19.9054	20.6223	3.59969	21.6723	32.5042	21.1712	31.6984	29.8594	15.2727	36.9234	15.7789	25.254	14.502	23.7673	15.9201	17.8627	33.0884	24.0274	39.8822	15.2782	12.4876
TGCCTGGCTCCCTGTATGCCA	MIR160a//MIR160	Arabidopsis thaliana//Triticum aestivum	4.34462	12.5343	5.92397	2.17454	1.00081	2.82038	2.80479	3.39393	3.45912	6.5284	6.27646	11.9852	4.51893	7.21832	1.16599	3.53439	6.82937	3.12801	3.84691	2.65753	2.92328	3.89759	3.15155	4.28707	1.45254	2.1445	2.08313	0.783125	2.5965	2.21648	4.10795	3.06551	3.12299	2.10772	2.56581	3.59321	7.36351	6.65609	4.02833	7.00829	2.59165	5.3208	0.295432	8.2537	6.40443	5.79517	3.43066
TGCCTGGCTCCCTGTATGCC	MIR160b//MIR160c//MIR160d//MIR160e	Glycine max	2.60677	4.9554	3.31045	1.15975	1.21527	0.86781	3.27225	3.1111	2.25595	1.67873	2.88378	4.84508	2.68311	3.77321	0.999419	0.963925	3.2781	2.46948	1.56281	3.28283	2.00014	1.44355	1.70354	2.47331	2.4209	2.68063	1.15729	1.69677	1.47528	0.985103	1.74588	1.91594	1.5615	1.75643	1.34399	1.73465	2.55469	2.93651	2.417	3.19944	1.85118	2.09032	0.73858	1.46733	3.49333	2.63417	1.64672
TGCCTGGCTCCCTGAATGCCA	MIR160f//MIR160e	Sorghum bicolor//Brachypodium distachyon	79.7673	150.12	74.398	59.2924	43.9641	62.2654	64.0426	102.101	47.6757	117.884	150.805	201.963	118.622	156.178	39.477	67.1534	106.265	71.1211	111.681	90.6688	88.0062	57.3091	54.7688	117.729	52.2914	46.6429	48.1434	47.2486	52.225	51.7179	67.3704	59.2026	58.7122	44.9647	51.1939	53.1548	81.4494	107.966	49.0114	86.2325	81.4519	70.3106	19.4985	74.0999	112.078	80.0786	33.7577
TGGAGAAGCAGGGCACGTGCA	MIR164//MIR164e	Triticum aestivum//Brachypodium distachyon	10.8616	35.8538	12.1964	12.6123	8.93578	17.1393	15.4263	17.8181	13.3853	21.8235	19.1687	35.9556	22.0298	23.1314	6.82936	19.5998	29.2297	13.9937	15.5079	14.6946	14.001	8.51697	12.9469	15.9941	12.1045	10.4544	10.4156	13.4436	13.1005	9.60476	15.3535	15.136	18.5818	10.8899	11.9738	11.647	7.21323	10.2778	12.3535	26.662	18.882	21.2832	2.36346	22.927	22.27	16.5074	13.0365
TGGAGAAGCAGGGCACGTGC	MIR164b//MIR164c//MIR164d	Glycine max	2.3461	9.91081	3.65892	3.33429	0.714863	3.03734	2.80479	6.2222	2.40634	4.66315	5.08902	8.67014	6.49596	5.74185	1.33256	3.21308	6.55619	3.78654	3.48626	4.68976	4.00028	2.45404	2.89602	4.28707	3.38926	2.1445	3.00896	3.39354	3.24562	2.95531	3.59446	2.87391	2.65454	2.45901	2.32144	2.35417	3.45634	1.95767	1.2085	6.09417	4.07259	4.37066	0.295432	5.8693	5.67666	3.161	2.60731
TCGGACCAGGCTTCATCCCCC	MIR165a//MIR165b	Arabidopsis thaliana	4.25773	9.61931	3.13622	2.17454	4.50364	4.556	4.20718	6.50503	3.91031	3.17094	3.56232	7.65013	4.23649	5.08564	5.82994	4.33766	5.73667	2.30485	4.32777	4.68976	2.61557	3.17582	2.89602	5.60616	6.29434	4.55707	6.7123	3.78511	3.1276	4.92552	6.67542	4.21507	3.59144	1.75643	4.52071	3.0976	4.9591	6.75397	4.96827	4.11356	2.59165	3.80057	3.39747	6.05272	5.09444	2.80978	6.31242
GAATGACGCCGGGTCTGAAAG	MIR166a	Brachypodium distachyon	37.3638	69.3757	47.3917	31.4583	18.086	29.0716	22.9057	50.0604	19.5515	21.8235	37.1499	92.8215	22.8771	58.7309	72.2913	40.3242	86.3232	46.7556	36.0648	84.5721	64.1584	104.946	72.2301	59.3594	24.209	11.7948	15.9706	10.7027	7.73048	8.1271	15.1481	21.9375	11.7112	6.67445	5.49815	4.08883	20.2872	13.7037	25.1099	5.94181	5.92377	5.70086	4.13605	8.43712	6.8411	6.84883	15.6438
GGAATGTTGTCTGGCTCGGGG	MIR166a//MIR166b	Zea mays//Brachypodium distachyon	38.754	77.246	40.7708	26.6744	40.6042	23.4309	37.3971	30.5453	27.0714	21.2639	22.731	31.6205	44.2007	112.868	112.768	43.0553	86.05	70.9565	45.3214	110.366	77.8517	40.1308	51.8728	66.1197	38.7344	30.2911	51.1523	19.056	19.3557	19.7021	25.4179	32.6668	20.1433	22.4824	17.5941	23.6656	29.3038	39.8387	28.6011	31.9944	34.8022	21.6633	18.6122	36.4997	25.4722	25.8148	20.4468
TCGGACCAGGCTTCATTCCCC	MIR166b//MIR166e//MIR166f//MIR166a//MIR166d//MIR166c//MIR166i	Arabidopsis thaliana//Brachypodium distachyon//Hordeum vulgare	1484.91	3228.3	1413.74	1074.66	1614.02	1217.1	1021.88	1754.94	1447.42	1400.81	1267.34	2257.81	1240.59	1419.22	1544.93	1197.36	1568.84	1076.86	1404.72	1080.83	1139	1316.09	1137.96	2297.04	2333.75	1491.77	1950.73	1019.63	1003.13	1221.77	2013.26	1302.36	1078.37	1139.22	1543.39	1302.85	1284.26	2019.93	1540.57	1572.9	1043.32	1332.29	1367.85	1725.02	1545.65	1207.85	1989.24
TCGAACCAGGCTTCATTCCCC	MIR166e	Oryza sativa	1.30339	4.37242	1.39387	1.59466	3.35985	0.86781	1.86986	1.41414	1.80476	1.49221	0.678537	3.82506	1.41216	3.117	3.16483	2.40981	3.82444	0.823161	2.04367	2.97018	1.23086	2.88711	1.78872	1.81376	5.32598	0.804188	2.54604	2.61042	1.53429	3.69414	4.82684	2.68232	2.49839	2.45901	1.34399	1.73465	0.901654	3.6217	2.14844	0.761771	1.85118	2.47037	2.21574	2.01757	3.49333	1.5805	2.74453
CTCGGACCAGGCTTCATTCCC	MIR166e	Brachypodium distachyon	3.91016	16.0322	4.70433	4.63902	4.50364	5.42381	4.67464	3.95958	6.46705	5.22272	6.955	9.43516	3.24798	6.23401	7.82878	5.6229	8.46841	3.62191	3.48626	6.09669	4.61571	10.8267	5.02544	9.39857	10.1678	6.70157	8.79542	4.43771	5.7241	5.17179	7.29161	5.46044	6.08983	3.51287	6.23124	4.58444	4.50827	5.08995	7.92238	4.11356	5.1833	4.75072	5.76092	7.33663	5.09444	2.98539	8.50805
TCTCGGACCAGGCTTCATTCC	MIR166f	Brachypodium distachyon	3.64948	9.61931	4.87856	6.95853	7.57755	3.68819	7.94689	5.37372	8.12141	3.91704	5.42829	8.92515	3.53041	2.29674	7.1625	5.14093	5.19032	2.96338	2.52453	5.78404	2.92328	7.93955	6.98452	7.91458	14.0412	15.5476	16.8965	7.30917	7.49444	6.40317	10.9374	7.56798	7.80748	9.83603	11.6072	9.29279	3.75689	6.94974	11.5479	3.19944	1.85118	3.80057	20.828	5.8693	5.09444	2.80978	14.6832
TCGGACCAGGCTTCATTCCC	MIR166h//MIR166e//MIR166i//MIR166f//MIR166g//MIR166b//MIR166c//MIR166d	Zea mays	1132.82	3815.95	1049.59	1042.91	872.776	1262.45	818.062	1097.09	1181.51	1304.19	1212.21	1984.44	783.893	878.339	1076.21	1144.66	1535.24	902.843	740.53	934.983	1111.77	2661.05	997.508	2663.26	1316.97	1256.41	1497.54	935.835	874.725	834.382	1123.27	1117.28	962.974	918.264	1055.16	699.561	806.98	891.916	1352.98	868.724	669.756	928.86	844.197	1630.56	1041.3	714.035	1377.07
TCGGACCAGGCTTCATTCCCG	MIR166j	Glycine max	9.73195	29.4409	6.96937	4.20411	9.93659	6.07467	73.8594	10.1818	6.91824	6.90146	5.9372	20.1453	37.4224	5.41374	6.16308	5.30159	6.00984	5.5975	27.7699	5.00241	4.76957	4.04195	3.49226	10.0581	12.5887	10.7225	30.5525	86.4048	5.84212	7.63455	12.94	6.32261	7.18288	5.62059	7.20869	5.94739	6.31158	8.80953	8.86233	7.77006	5.92377	10.0715	6.05636	6.96979	11.2078	7.02444	10.4292
TCGGACCAGGCTTCATTCCT	MIR166k	Sorghum bicolor	55.4374	119.804	55.5807	20.1507	77.4196	45.3431	22.9057	76.929	31.8841	52.4138	35.6232	73.4412	76.963	60.8636	65.6285	26.5079	47.2592	25.3534	87.7576	23.1362	22.617	22.2307	24.9569	56.3914	27.1141	21.9812	34.0244	24.6684	16.2281	29.3068	52.5304	33.7206	26.077	23.5362	29.2013	28.8696	38.4706	49.2355	28.7354	32.4514	14.4392	20.3331	50.962	13.7562	19.0677	26.8685	38.0118
TCGGACCAGGCTTCAATCCCT	MIR166k//MIR166n//MIR166h	Oryza sativa//Zea mays//Brachypodium distachyon	5289.4	11700.6	5731.09	2562.48	7090.01	5854.03	3254.95	7974.31	3290.07	5824.83	6059.33	8350.88	6193.89	6446.78	5949.54	4182.15	7208.81	3252.47	7021.57	3994.9	4748.8	2994.36	3693.96	9104.74	5248.51	3504.12	4401.65	3980.63	2048.58	3944.6	5756.01	3399.36	3312.71	3929.49	4924.88	3982.52	4219.29	6868.4	3544.8	4256.78	2251.4	3695.68	5218.95	1827.55	2690.44	3134.48	4365.31
TCGGACCAGGCTTCATTCCTC	MIR166l//MIR166m	Zea mays	103.923	184.807	100.707	59.8723	64.0517	119.324	83.2086	119.353	57.4515	117.511	112.976	174.678	86.5657	116.806	60.1317	94.1433	82.4987	80.6698	103.145	87.8549	65.0815	64.6712	51.4469	130.756	113.782	121.969	107.397	78.9651	42.0751	86.1965	113.277	74.147	78.0748	67.4471	130.245	94.2909	55.1512	184.217	67.8102	98.7255	50.7223	98.4348	37.2244	92.2581	101.452	79.7274	65.3199
CGGACCAGGCTTCATTCCCC	MIR166m	Glycine max	1.56406	2.62345	2.09081	1.8846	2.57351	1.08476	0.934929	1.97979	2.55674	1.67873	0.678537	3.82506	0.847299	3.28106	2.16541	1.7672	2.45857	0.987793	2.40432	2.65753	2.61557	1.87662	3.06637	1.15421	5.81016	1.07225	1.15729	2.34938	1.59331	1.47765	2.97826	2.29913	1.5615	2.10772	1.58836	2.35417	1.05193	4.30688	3.08839	1.82825	1.85118	2.47037	1.92031	2.56782	2.47444	2.10733	2.60731
GGAATGTTGGCTGGCTCGAGG	MIR166m	Zea mays	6.77761	4.9554	5.74973	0.579877	12.796	0.86781	11.2191	9.61612	1.65436	3.73052	3.39268	8.16013	7.62569	19.0301	6.66279	7.22944	13.6587	10.0426	2.52453	12.6624	11.847	1.2992	2.47013	2.96797	3.87344	5.89738	7.40667	5.35136	1.47528	6.1569	6.88082	3.54449	5.93368	5.2693	5.25379	10.6557	2.55469	4.69842	3.75978	3.19944	3.70236	1.52023	6.4995	7.15321	1.16444	0.526833	1.23504
TCGGACCAGGCTTCATTCCCT	MIR166m	Oryza sativa	521.876	1061.91	526.885	329.225	726.515	484.455	341.716	759.674	432.39	545.215	520.098	817.798	429.863	542.359	646.791	445.333	633.219	409.276	603.965	371.429	391.72	376.334	343.349	628.055	650.253	473.131	588.83	325.519	247.316	457.088	668.826	459.347	377.726	367.095	431.178	480.251	367.574	710.048	446.473	521.813	305.444	361.244	568.559	404.065	495.907	396.881	549.455
GATCATGCATGACAGCCTCATT	MIR167a	Zea mays	0.782032	1.45747	0.174234	1.73963	14.0828	0.650858	0.934929	0.282827	0.300793	0.186526	0.848171	1.02002	0	0.820264	0.666279	0.160654	0.273175	0.164632	0.240432	0.312651	0.307714	1.44355	0.170354	0.989323	0.48418	0.536126	0.462917	0.130521	0.47209	1.47765	0.564843	0.383189	0	0	2.07708	0.123904	0.300551	0.489418	0.268555	0	0	0.190029	0.295432	0.917078	0.582221	0	0.823359
TGAAGCTGCCAGCATGATCTA	MIR167b//MIR167a	Zea mays//Sorghum bicolor//Glycine max//Triticum aestivum//Brachypodium distachyon	99.3181	114.266	109.942	115.83	69.2702	59.662	95.3627	84.2825	48.2773	84.4962	61.0683	99.9616	51.9677	113.853	91.78	54.6224	54.3618	40.8288	138.97	136.941	62.6198	59.9075	42.0774	115.751	134.118	103.472	77.3071	64.9994	117.373	42.1132	129.657	43.0129	117.268	45.316	113.873	109.159	42.6783	177.365	59.6193	46.011	40.3557	69.1704	51.996	108.032	112.66	63.5712	72.8673
TGAAGCTGCCAGCATGATCTGG	MIR167d	Arabidopsis thaliana	79.5935	124.468	61.6789	57.5528	40.3183	33.4107	318.343	46.3837	41.5094	36.3725	22.0524	59.161	117.633	49.872	58.7991	35.6652	31.9614	32.4325	285.873	58.1531	37.0796	35.2227	20.3573	64.306	129.276	72.9131	146.976	466.743	91.2905	51.9642	82.2617	33.529	68.3935	58.6649	56.6921	64.8017	28.8529	72.5318	46.0572	45.7063	39.245	88.1733	70.9037	81.0697	97.5221	63.0444	59.8308
AGGTCATGCTGGAGTTTCATC	MIR167e	Brachypodium distachyon	294.479	284.207	292.714	133.082	223.18	152.301	147.251	175.353	40.7574	147.169	154.028	156.573	167.2	527.922	120.263	139.287	206.793	133.681	204.247	271.537	134.933	90.3665	53.3208	355.662	199.966	161.106	152.531	91.2341	148.886	185.692	177.823	74.7218	122.109	162.294	281.994	244.462	40.875	415.027	47.1315	149.002	77.7495	185.848	58.2001	359.128	275.245	136.625	47.4804
TGAAGCTGCCAGCATGATCTG	MIR167e//MIR167f//MIR167g//MIR167h//MIR167i//MIR167j	Zea mays	322.545	400.805	347.249	249.492	190.368	149.697	281.413	247.474	143.328	202.567	154.706	250.924	172.143	375.189	208.212	189.251	208.432	145.37	527.147	459.128	229.401	145.655	100.85	338.019	331.663	207.481	189.333	185.079	260.004	170.669	286.684	123.004	283.255	199.882	196.101	293.528	121.423	414.342	136.292	202.174	154.018	292.074	204.882	383.706	468.834	243.221	173.317
AGATCATGTTGCAGCTTCACT	MIR167e//MIR167i	Oryza sativa	9.38438	29.1494	10.1056	3.47926	5.57593	14.9697	6.5445	14.4242	7.97101	16.7873	23.4095	26.0104	9.4615	18.538	6.32965	8.67532	8.74159	11.5243	9.61727	15.7889	10.3084	16.7452	10.562	36.6049	16.9463	8.84607	5.09209	4.43771	3.95376	5.91062	11.1942	8.14276	8.11978	7.02574	19.4268	7.68204	7.96461	16.0529	8.32522	15.2354	11.8475	12.7319	1.32944	11.0049	14.8466	14.9269	7.54746
TGAAGCTGCCAGCATGATCTGA	MIR167g//MIR167c//MIR167d//MIR167e	Glycine max//Brachypodium distachyon	6041.02	6336.5	5534.38	4562.33	3825.02	3771.94	3849.1	4986.53	2948.82	4517.28	2819.49	5096.77	2910.61	6720.59	5661.04	4095.72	4892.56	3225.64	8973.64	7059.66	4708.03	3687.7	2768.42	7262.12	7018.67	4329.75	3607.51	3079.9	4765.64	3409.2	5549.07	2684.81	5483.97	4183.83	3533.73	4639.46	2891.45	7693.56	3203.6	3905.6	2888.95	4861.12	6108.5	5857.56	6465.13	4360.95	3901.63
GATCATGTGGCAGTTTCATT	MIR167j	Zea mays	23.0265	41.1007	17.5977	21.6004	78.9923	20.6105	12.6215	28.2827	17.1452	12.8703	25.4451	35.4456	8.89664	73.4956	73.2907	6.90813	18.3027	4.93897	19.1143	9.06688	20.463	26.7057	8.34735	78.3214	13.0729	9.91832	14.5819	6.65656	12.2744	15.2691	14.1211	10.6335	14.5219	12.6463	16.861	14.3729	11.7215	22.709	23.23	15.5401	9.25589	17.4826	28.3615	13.7562	17.1755	28.6246	26.3475
CCCGCCTTGCACCAAGTGAAT	MIR168	Brachypodium distachyon	17.7261	55.0924	20.9081	12.9023	7.22011	19.9596	12.6215	16.9696	8.87339	27.9789	28.6682	46.1558	25.1365	22.9674	9.82762	13.4949	20.2149	15.6401	14.7866	18.1338	10.4623	10.2492	12.0951	23.0842	10.1678	13.4031	18.2852	10.4417	8.91071	11.0824	20.2317	10.3461	12.0235	9.13346	19.1825	12.7621	12.4729	29.9524	8.9966	35.1938	9.99636	27.9342	1.18173	22.927	11.79	15.4538	6.58688
TCGCTTGGTGCAGATCGGGAC	MIR168	Sorghum bicolor//Brachypodium distachyon	115.306	411.007	136.077	156.712	111.161	181.155	163.612	146.504	155.51	173.656	102.459	273.875	148.56	199.652	317.649	71.0091	61.7375	64.8651	147.986	77.8501	47.8495	126.311	96.8463	157.137	229.501	198.903	193.962	152.709	152.426	141.362	294.797	147.049	182.695	155.269	245.829	198.742	99.783	193.516	152.271	184.044	98.1125	225.944	72.3808	177.73	142.353	152.606	139.971
TGTTGGCTCGACTCACTCAGA	MIR171d	Brachypodium distachyon	2.2592	6.70437	4.00739	3.33429	3.93175	3.25429	4.67464	7.07068	3.45912	6.15535	5.42829	9.18015	2.5419	4.42943	2.33198	2.40981	2.73175	2.63412	3.48626	3.90814	2.92328	2.45404	3.3219	4.61684	4.35762	4.55707	5.32355	2.87146	4.07178	1.97021	4.82684	3.3529	2.65454	2.10772	3.17671	3.59321	2.25413	7.04762	4.96827	3.35179	3.33212	4.56069	3.39747	4.40198	4.2211	1.05367	5.76352
TGTTGGCTCGGCTCACTCAGA	MIR171d//MIR171e	Zea mays	6.60383	3.20644	9.06018	4.49405	9.72213	5.85772	11.2191	9.3333	7.82062	5.22272	3.73195	6.1201	2.68311	4.75753	2.83169	4.49832	6.00984	4.11581	4.92885	7.3473	8.76985	3.32017	4.85509	3.95729	6.77852	5.89738	5.78646	8.7449	3.42266	5.91062	6.88082	9.10073	6.08983	5.62059	5.74252	6.07129	3.90717	4.99207	6.84816	3.04708	3.70236	3.61054	5.17006	4.76881	7.27777	2.63417	4.52848
AGAATCTTGATGATGCTGCAT	MIR172a	Brachypodium distachyon	4.25773	6.99586	4.70433	3.7692	1.21527	4.556	6.07704	7.35351	4.81269	5.59578	8.82098	8.67014	4.51893	10.8275	1.49913	3.21308	3.00492	3.62191	6.25123	8.28525	3.69257	3.17582	2.29978	7.58481	4.8418	6.70157	5.32355	2.08833	5.42904	4.67924	9.60233	5.36464	10.1497	3.51287	11.8516	4.58444	2.25413	13.6058	3.89405	7.92242	7.03448	11.2117	0.147716	20.9094	12.3722	7.9025	2.88176
ATTTGTAGTGTTCAGATTGAGTTT	MIR1878	Brachypodium distachyon	43.7069	42.2667	34.8469	22.3253	32.7407	41.4379	26.6455	32.5251	54.4435	30.4037	43.7656	45.9008	12.5683	32.8106	19.9884	39.3603	60.0984	25.6826	35.5839	50.1805	47.388	57.1647	39.7777	53.5883	32.44	33.7759	29.3952	57.5597	32.8693	64.278	37.6391	51.2515	38.8812	52.693	55.4703	53.1548	29.454	61.8625	46.9972	35.9556	41.4664	35.9154	17.4305	31.7309	54.8744	35.2978	36.2278
TTGGACTGAAGGGAGCTCCC	MIR319a//MIR319b//MIR319e	Glycine max	4.6053	5.2469	4.87856	1.44969	11.3663	8.6781	5.14211	5.09089	4.81269	8.76672	9.32988	9.94516	6.49596	7.21832	13.4922	4.33766	5.73667	4.11581	5.04907	6.09669	4.00028	6.06293	5.45133	5.1115	7.2627	8.04188	8.10105	10.3111	1.12121	10.8361	9.19154	4.59826	5.30908	11.5925	7.69742	14.7446	4.50827	8.02646	6.31105	8.37948	4.07259	6.84103	8.2721	2.56782	5.96777	5.44394	5.35184
TTGGACTGAAGGGTGCTCCC	MIR319a//MIR319c//MIR319b//MIR319d	Zea mays	3.12813	11.9513	3.83315	12.4674	2.93094	1.95257	4.20718	5.09089	2.70714	2.98441	3.05341	2.29504	2.82433	6.72616	6.16308	2.0885	4.91714	0.658529	5.52993	2.65753	5.23114	3.75324	2.12943	4.12218	3.87344	4.289	5.32355	5.6124	4.07178	3.20159	7.03487	6.7058	8.11978	2.45901	3.05453	3.96492	4.80882	3.6217	4.96827	1.37119	2.96189	1.3302	6.64722	3.11807	2.76555	1.05367	3.70512
TTGGACTGAAGGGTGCTCCCT	MIR319b	Brachypodium distachyon	5.90869	15.7407	3.83315	13.6271	2.85945	5.42381	9.34929	6.78785	5.41427	4.84967	5.42829	5.35509	4.23649	12.468	4.33081	5.6229	9.56111	3.12801	13.344	5.15874	7.84671	3.60888	3.15155	5.93594	4.35762	8.30995	14.119	6.13448	5.25201	6.1569	12.6319	8.71754	9.99357	5.97188	8.4305	9.4167	11.1204	6.85186	5.77394	3.19944	6.66424	5.89089	5.17006	11.3718	7.71443	3.33661	6.44965
TTGGACTGAAGGGAGCTCCCT	MIR319b//MIR319//MIR319j//MIR319k//MIR319m	Arabidopsis thaliana//Triticum aestivum//Glycine max	80.3755	30.6069	97.0485	20.0058	208.668	132.992	74.3268	105.777	93.3962	218.795	230.702	162.693	144.041	214.581	257.017	78.5599	93.6989	85.1149	80.5447	90.5124	49.542	152.584	139.861	69.7473	84.2473	120.628	150.448	157.017	18.9426	214.26	130.787	59.5858	106.65	239.226	167.144	252.516	78.7444	180.889	107.825	186.024	81.8221	129.41	194.099	33.9319	64.481	86.4006	114.721
TCCAAAGGGATCGCATTGATC	MIR393a//MIR393b	Brachypodium distachyon	3.04124	3.78943	4.00739	2.60945	0.643376	5.20686	5.14211	3.95958	1.80476	4.47662	6.955	7.90513	3.81284	4.75753	0.999419	2.89177	3.55127	2.30485	4.92885	6.25302	3.231	3.46453	2.2146	3.13286	0.48418	0.804188	2.7775	2.08833	2.83254	1.23138	2.77287	1.62855	2.49839	1.40515	4.27634	2.35417	2.55469	5.28572	2.81983	7.61771	4.07259	4.18063	0.147716	5.68588	8.29665	4.21467	1.09781
TCAGTGCAATCCCTTTGGAAT	MIR393b	Oryza sativa//Brachypodium distachyon	15.9013	16.0322	19.6885	15.0768	5.50444	24.7326	21.5034	20.6464	14.5885	34.5073	27.1415	36.7206	15.8162	25.5922	12.4927	15.5835	15.8441	18.7681	24.8847	26.5753	14.3087	9.67181	10.8175	13.3559	12.5887	18.4963	16.8965	15.793	20.1819	14.0377	19.7695	15.136	18.1133	16.5105	28.346	17.8422	16.8309	28.6799	17.5904	24.2243	18.882	29.0744	3.98833	57.0423	27.0733	18.2636	13.5854
TTCCAAAGGGATCGCATTGATC	MIR393h//MIR393i//MIR393j//MIR393k	Glycine max	49.5287	53.3435	55.9292	41.8961	7.792	68.9909	37.8646	42.4241	24.0634	56.8904	65.3092	76.7563	43.9183	69.2303	11.4933	37.4324	31.4151	30.2923	37.1467	57.8404	27.0788	31.1808	24.9569	50.2906	27.1141	21.445	21.2942	31.064	29.8597	18.9632	25.7774	20.4048	36.3828	14.754	28.5904	25.772	31.5579	70.9657	24.0357	67.4929	43.6878	61.5693	0.73858	77.218	76.4165	66.9078	20.4468
TTGGCATTCTGTCCACCTCC	MIR394	Brachypodium distachyon	7.82032	17.4897	8.36325	9.423	1.71567	9.76287	14.9589	12.7272	8.723	13.9894	20.3561	33.6606	12.427	14.9288	2.49855	20.0818	12.8392	17.9449	8.89598	22.0419	10.1546	10.5379	7.83629	10.3879	8.23105	10.7225	8.10105	7.17865	12.8645	11.0824	12.4779	7.28058	7.33903	4.56673	19.3046	9.78841	16.2298	17.0318	10.2051	15.3878	12.588	15.7724	0.443148	45.6705	17.3211	14.2245	9.19418
TGAAGTGTTTGGGGGAACTC	MIR395b//MIR395a//MIR395f	Triticum aestivum//Brachypodium distachyon	50.5714	16.9067	49.6568	167.729	58.4043	6.94248	76.1967	118.787	2.25595	3.35747	97.8789	3.57006	1.12973	14.7648	9.32791	0.642617	25.9516	0.823161	57.4632	14.6946	29.3867	8.80568	1.27766	5.1115	223.207	55.7571	27.775	90.3204	93.2969	17.7319	133.046	83.7267	105.245	12.6463	30.5453	35.8082	1.35248	146.728	2.68555	4.57063	9.25589	35.1553	54.9504	64.7457	4.36666	5.79517	2.0584
TCCACAGGCTTTCTTGAACTG	MIR396a//MIR396b	Brachypodium distachyon	1231.01	2775.61	1424.37	1742.82	639.302	1117.09	2679.97	1985.16	1807.46	1600.39	1963.35	3147.01	1152.33	1984.22	1228.45	1654.9	1507.38	1462.59	1414.94	2519.97	1686.27	1658.35	1065.22	2376.52	2157.5	1904.59	1635.72	1645.61	2531.94	1312.9	2393.19	1755.2	2293.52	1288.87	2433.48	1751.26	1026.23	2351.46	1720.77	1942.52	2234.37	2117.87	420.4	4537.7	3340.35	2098.03	1674.3
TTCCACAGCTTTCTTGAACTT	MIR396b//MIR396e//MIR396f	Arabidopsis thaliana//Zea mays//Brachypodium distachyon	1017.77	1431.24	1329.41	525.079	1099.39	700.106	1556.19	1351.35	1418.09	1109.46	1420.86	1712.1	923.556	1383.29	545.683	1665.02	2555	1215.32	1060.67	1992.06	1661.04	1001.25	934.988	867.636	1825.36	997.73	1034.85	1076.14	772.753	1857.17	2282.12	1570.69	1400.82	1477.16	1150.21	1655.36	529.121	1418.43	1174.12	1766.24	1104.41	1190.15	380.664	353.809	1763.55	1572.25	1304.48
TTCCACAGCTTTCTTGAACTG	MIR396d//MIR396c	Brachypodium distachyon	108.442	156.532	135.903	54.0736	133.179	61.1806	259.443	114.828	179.874	96.9934	101.78	165.243	139.946	103.025	65.2954	122.74	210.891	122.98	128.03	153.199	129.702	83.8705	73.4226	73.045	209.65	129.742	150.217	319.776	93.71	200.222	292.794	185.751	158.492	162.646	137.576	221.292	50.9434	109.825	142.737	152.659	104.777	111.547	51.2575	35.766	176.413	153.484	165.358
TCTCCACAGGCTTTCTTGAACT	MIR396f	Oryza sativa	11.7305	17.4897	12.8933	11.8875	17.8716	11.7154	21.0359	19.7979	13.3853	13.0568	11.1959	28.0505	12.8507	16.2412	14.4916	8.67532	9.83429	4.77433	16.71	9.06688	8.46214	8.0839	9.02876	14.1803	26.6299	14.2073	18.5167	13.7047	17.2903	16.2542	26.4963	15.9981	19.3625	10.5386	13.9287	16.9748	7.21323	14.3889	15.7105	13.2548	12.2178	10.8316	20.2371	8.80395	16.1566	6.67322	18.1139
TCCACAGGCTTTCTTGAACGG	MIR396g//MIR396h//MIR396d	Oryza sativa	1.91163	6.70437	4.18162	4.20411	1.42973	3.03734	44.4091	2.82827	5.26388	2.23831	3.39268	6.1201	5.64866	2.46079	1.33256	2.73112	1.63905	3.45728	4.32777	3.59549	1.38471	2.5984	1.87389	4.78173	7.74687	11.2586	12.7302	18.6645	12.0973	5.17179	8.1132	5.65203	6.08983	3.51287	10.8741	4.70835	2.10386	4.01323	4.56544	3.04708	5.1833	7.22109	0.73858	12.4723	7.27777	4.39028	6.58688
TCACCGGCGCTGCACTCAATT	MIR397	Sorghum bicolor	2.43299	6.99586	1.91658	1.01479	32.8837	8.02725	8.88182	18.9494	6.46705	8.76672	4.41049	34.1706	35.3041	1.47648	4.99709	15.5835	21.3076	18.2742	21.158	11.8807	6.00043	19.7767	8.85841	34.1316	2.90508	3.21675	5.555	10.8332	0.944181	30.5382	5.23764	15.7107	6.71443	22.8336	21.9926	22.9222	8.56571	7.53704	6.57961	8.37948	11.4773	7.9812	9.30611	6.41955	18.6311	19.1416	21.1329
ATTGAGTGCAGCGTTGATGAA	MIR397b	Brachypodium distachyon	147.196	752.93	162.386	114.381	4103.31	650.858	1158.38	1157.89	965.094	979.447	1858	2747.93	2624.23	239.681	1513.29	1501.31	1954.56	981.702	2380.52	644.999	568.963	1547.49	752.965	2590.38	437.698	513.072	744.602	1376.08	121.917	4013.56	697.479	2734.43	794.957	2916.03	4163.69	3317.53	644.983	717.292	893.484	826.064	1133.66	692.274	1746.3	458.172	1709.11	2116.46	3076.07
TGTGTTCTCAGGTCGCCCCCG	MIR398b//MIR398	Zea mays//Triticum aestivum	69.514	406.635	63.7698	18.991	409.831	282.472	463.725	492.402	505.031	630.457	773.362	1117.94	1303	96.6271	400.767	278.735	458.114	492.25	330.353	132.564	141.087	1126.55	375.801	1332.78	73.1111	96.7707	201.137	427.064	33.3414	1136.81	121.647	377.728	87.9122	729.623	799.798	778.364	560.979	205.947	514.149	1105.94	1040.36	409.892	245.061	201.207	746.99	863.128	738.005
TGCCAAAGGAGAATTGCCCTG	MIR399c//MIR399h//MIR399b	Zea mays//Sorghum bicolor//Brachypodium distachyon	4.6053	11.6598	3.31045	2.46448	3.71729	16.4884	6.07704	2.26262	36.6967	27.0462	19.3383	27.7955	10.1676	6.72616	2.49855	5.30159	40.9762	7.73771	14.9068	4.68976	7.69285	14.5799	13.458	3.13286	7.2627	7.77382	5.555	3.1325	39.0655	5.17179	4.98089	2.96971	2.65454	7.02574	6.84215	5.94739	13.5248	7.14551	27.7955	24.9861	36.6533	10.2615	1.62488	11.922	13.6822	26.8685	12.4876
TGCCAAAGGAGAGTTGCCCTG	MIR399e//MIR399i//MIR399j	Zea mays	20.0722	53.3435	18.4688	8.26325	7.86349	38.4006	23.8407	19.7979	30.8313	52.4138	24.597	45.1357	27.2548	34.4511	20.9878	22.1703	53.8154	15.8047	40.7532	14.0693	18.9244	18.0444	19.0797	13.5207	21.3039	38.333	27.5436	16.0541	20.4769	19.9483	35.7905	18.5846	12.492	25.2926	22.3592	21.8071	22.2408	19.4788	29.8096	40.0692	34.0617	40.8562	4.72691	23.844	22.27	22.8294	30.7388
CTGCACTGCCTCTTCCCTGGC	MIR408	Triticum aestivum	0.260677	1.16598	0	1.15975	17.1567	1.95257	1.40239	0.848482	6.76784	4.10357	8.65134	25.7554	25.9838	3.28106	7.82878	3.21308	22.1271	3.45728	15.1472	8.5979	3.84643	29.1598	7.06969	39.9027	1.45254	1.07225	2.08313	9.78907	0.0590113	45.0685	0.87294	6.7058	0.624598	39.3441	24.8028	22.5505	6.61213	2.93651	6.71388	7.00829	8.88566	5.70086	18.0214	1.28391	33.7688	33.3661	14.6832
TGCACTGCCTCTTCCCTGGC	MIR408d	Glycine max	14.0766	118.055	15.8553	11.5975	208.311	24.5156	129.955	129.252	195.666	56.8904	173.875	1013.39	522.501	63.6525	168.735	59.2814	564.379	59.2676	474.372	96.6091	109.854	454.864	86.4547	853.456	26.1457	16.6199	13.1931	100.11	8.49763	569.39	13.0427	83.2477	17.0203	399.413	343.94	340.86	355.101	50.8016	209.876	307.298	124.769	250.648	449.943	75.5672	858.631	1001.51	543.143
TGTTGTCTCAAGCTTGCTGCC	MIR444b//MIR444c	Oryza sativa	27.6318	66.4607	22.302	44.7955	18.7294	31.2412	50.4861	65.3331	27.0714	51.8542	25.2755	52.5309	56.9102	64.4727	25.9849	47.7143	46.986	53.8347	32.4583	48.7735	41.5414	69.1462	25.3828	59.854	30.0191	17.9602	23.1458	18.9255	18.5296	17.7319	21.7208	23.1829	33.5722	14.4028	16.9832	19.329	21.3391	41.209	26.8555	35.9556	35.1724	26.414	1.77259	23.4772	30.4211	28.8002	17.2905
TATTTGCAGGTTTTAGGTCTAA	MIR5048a//MIR5048b	Hordeum vulgare	889.257	1299.77	859.149	686.285	392.746	1040.07	1139.68	1257.45	1110.68	1165.23	1314.83	1341.58	563.454	988.91	327.476	675.551	764.889	619.346	717.569	1049.57	757.746	1116.16	716.594	1875.92	1119.42	826.974	785.339	1028.63	986.728	845.957	1055.49	811.306	1528.86	747.538	1053.45	986.523	804.426	1513.77	1115.71	1408.97	1122.55	1448.59	167.51	1240.99	1739.39	1419.82	884.425
CAAGTAATATGGATCGGAGGAAGT	MIR5049	Brachypodium distachyon	6.16936	4.37242	5.22703	6.23368	4.50364	3.90515	3.27225	5.37372	4.3615	4.66315	8.48171	7.14012	5.08379	4.10132	2.66512	6.26551	10.3806	5.1036	3.96713	7.50362	8.46214	5.19679	6.13275	4.28707	6.29434	4.02094	6.01792	4.56823	4.30783	4.43296	5.03224	3.64029	4.99679	4.91801	4.15416	6.443	3.15579	4.50265	4.43116	5.48475	3.70236	5.70086	2.51117	4.40198	4.80333	3.161	3.84234
AGTATTTAGGTACAGAGGGAG	MIR5049b	Hordeum vulgare	10.4271	7.87035	10.4541	7.39343	9.29322	10.4137	3.73971	12.7272	7.82062	11.5646	12.2137	10.7102	8.19055	19.0301	5.82994	10.2819	27.5906	11.6889	12.7429	16.4142	14.6164	6.7847	10.6471	7.7497	6.77852	6.70157	7.40667	9.13646	4.30783	6.64945	7.34296	6.03522	6.55828	6.32316	7.57524	7.68204	6.61213	9.69048	6.17677	8.83654	2.96189	5.13077	1.92031	7.15321	8.1511	9.13178	5.62629
AGACAATTATTTTGGGACGGAGG	MIR5049c	Hordeum vulgare	270.062	306.069	324.25	529.428	588.832	304.384	185.116	460.16	165.286	336.12	454.789	339.156	315.901	690.334	466.895	411.757	492.807	383.099	320.736	412.387	448.339	387.305	327.846	245.847	273.077	202.387	201.832	175.29	251.506	166.975	208.735	340.08	247.809	164.051	198.422	161.199	186.342	415.614	208.936	122.036	128.472	105.656	315.965	177.546	195.481	182.987	229.717
TACAATTATTTAGGAACGGAG	MIR5049d	Hordeum vulgare	68.3844	128.841	82.0644	122.209	87.2847	65.9536	39.267	87.9593	33.9896	75.7295	109.075	92.5665	62.1352	151.913	44.9738	73.0976	106.265	74.4138	60.709	99.892	87.0831	109.133	64.3938	110.474	59.0699	33.5079	40.5052	41.1141	52.5791	33.9861	41.4903	52.3052	53.7154	29.8594	44.2296	33.8258	33.9623	89.8572	35.5836	32.1467	23.6951	27.7442	18.9076	48.6051	45.8499	42.3223	35.13
AATTATTTAGGTACAGAGGGA	MIR5049e	Hordeum vulgare	7.21207	7.57885	6.6209	10.8727	7.14863	9.11201	10.7517	13.0101	7.51982	11.5646	18.1509	11.2202	3.53041	7.71048	1.99884	10.6032	4.91714	6.74992	7.09274	12.975	4.00028	4.90808	8.68806	6.76037	12.1045	10.4544	13.8875	6.78709	6.84531	13.2989	12.4779	4.69406	11.3989	10.5386	13.5621	11.8948	6.91268	9.88625	8.86233	9.14125	8.88566	6.84103	3.84062	6.05272	8.87887	7.20005	6.1752
AATTAATATGGATCGGAGGGA	MIR5049f	Hordeum vulgare	20.2459	27.4005	21.0824	24.4998	33.5985	25.3835	10.2842	17.5353	19.5515	24.9945	27.9896	34.4256	17.3696	23.1314	9.99419	28.9177	27.8638	23.707	14.9068	28.9202	22.4631	20.0654	19.5055	23.5789	20.8197	10.1864	17.1279	12.791	12.1563	14.0377	15.867	14.2738	22.954	13.7002	17.3497	12.7621	19.6861	17.0318	22.8272	21.0249	9.25589	20.3331	14.9193	18.8918	21.5422	23.8831	19.8979
TCCCCACGGTCGGCGCCA	MIR5054	Brachypodium distachyon	20.5935	41.9752	28.4002	26.6744	32.1688	25.3835	21.9708	31.111	14.2877	34.1342	18.1509	10.2002	87.1305	65.6211	43.4747	46.7504	33.8737	79.3527	26.8081	24.5431	57.2348	57.0204	39.8628	22.2598	9.68359	8.30995	16.2021	12.791	22.0112	14.284	9.14019	22.3207	7.33903	10.1873	10.7519	24.6569	54.8506	25.8413	14.3677	17.8254	12.588	16.3425	5.61321	20.3591	14.8466	11.7659	6.58688
CGAATTTGTCCATAGCATCAG	MIR5064	Brachypodium distachyon	3.91016	11.9513	5.74973	6.66859	2.21607	13.4511	13.089	7.63633	6.91824	15.2951	7.4639	8.41514	4.66014	10.8275	3.49797	6.58682	3.00492	3.12801	5.65015	11.5681	4.61571	9.23874	4.0885	19.1269	6.77852	7.50576	5.09209	5.09031	7.43543	4.92552	7.80511	4.59826	12.8043	4.21544	16.3723	6.69081	4.35799	11.6482	6.57961	9.59831	10.3666	12.9219	0.73858	20.5426	12.5178	11.4147	3.70512
TCAAGCATCATATCGTGGACA	MIR5071	Oryza sativa	58.6524	71.1246	62.0274	110.902	27.7367	84.8285	62.1727	61.9392	72.7919	92.5168	88.549	108.377	58.8873	78.4172	9.49448	59.924	48.8983	46.7556	60.2282	58.4657	39.5413	30.3146	38.3297	45.6737	81.8264	51.2	47.449	39.5478	63.3191	47.7775	74.0972	50.3893	75.8887	29.5081	73.7975	51.6679	43.7302	128.521	71.1672	115.18	114.033	116.488	7.53352	141.78	114.406	124.684	61.3403
GTTCGCGTCGGGTTCACCA	MIR5077	Oryza sativa	53.6126	148.954	101.23	108.582	155.626	78.7538	70.5871	95.5956	48.7285	104.081	47.6672	37.9956	216.767	199.16	207.379	255.761	125.66	254.686	76.6978	118.651	180.32	350.784	164.647	84.752	33.8926	49.3236	70.5948	46.7265	82.9109	57.3823	42.1578	91.3905	28.1069	54.8007	42.8856	104.575	173.568	83.3969	53.8454	53.1716	44.058	42.3764	46.6783	83.0873	46.2866	34.5954	28.9548
ATACAGTACTGCAGAGGATCCTAA	MIR5084	Triticum aestivum	5.82179	3.20644	7.84054	4.92896	5.50444	3.68819	4.20718	6.50503	5.86546	4.10357	4.74976	5.61009	3.67163	5.9059	1.49913	4.98028	4.64397	2.79875	4.92885	6.56567	4.308	1.58791	6.04757	4.94661	9.19941	7.77382	7.63813	8.48386	2.95057	8.37338	9.49964	8.43015	10.3059	7.72831	5.37597	6.93862	3.30606	8.51588	6.0425	5.48475	6.29401	5.13077	10.7833	3.4849	5.82221	5.61955	6.99856
TTTGACCAAGTTTGTAGAACA	MIR5169	Brachypodium distachyon	3.99705	0.582989	5.5755	4.34908	1.28675	6.94248	4.20718	3.1111	4.96308	7.08798	5.9372	8.67014	4.37771	5.41374	0.33314	4.49832	4.37079	4.11581	5.2895	4.53344	3.84643	0.144355	2.81084	5.27639	8.71523	6.96963	4.62917	3.00198	6.13718	1.97021	7.65106	4.50247	5.62138	3.86415	14.4174	5.57567	3.75689	7.92858	6.17677	7.313	3.33212	7.41112	1.18173	11.1884	6.54999	6.84883	5.76352
TGTAGATACTCTCTAAGGCTT	MIR5200	Brachypodium distachyon	80.3755	123.594	81.8901	837.198	770.622	2369.77	3836.95	3148.43	206.494	2123.78	2243.58	240.724	119.752	133.867	25.6518	179.933	142.87	122.486	165.898	141.318	91.0834	138.437	215.839	159.446	5948.15	126.794	127.302	137.308	7090.98	171.162	139.362	56.9035	171.296	246.955	189.747	179.785	116.163	196.257	217.53	285.664	323.586	337.681	71.4945	191.669	248.9	201.602	225.738
CCTGTGCCTGCCTCTTCCATT	MIR528	Brachypodium distachyon	4.17084	6.70437	3.13622	5.07393	14.7977	9.97982	39.7345	32.5251	61.6626	16.6008	22.5613	202.728	61.7116	7.54643	34.8131	30.6849	34.9664	24.2009	15.6281	28.6076	27.3866	468.578	32.5376	500.597	6.77852	1.60838	7.40667	9.13646	0.708136	30.5382	8.88344	22.3207	8.11978	27.7517	11.1185	16.6031	25.8474	9.39683	58.4108	18.5872	68.1234	7.22109	2.36346	2.3844	21.2511	38.2832	44.3242
TGGAAGGGGCATGCAGAGGAG	MIR528a//MIR528	Zea mays//Brachypodium distachyon	59.2606	216.289	58.717	117.86	1169.3	318.486	445.961	630.139	669.565	679.514	1210.51	1886.52	1848.24	206.542	332.473	875.886	1238.3	1011.99	690.4	306.711	357.256	1457.99	595.728	1126.84	85.2156	117.143	172.668	812.623	37.6492	1412.15	142.854	627.855	288.408	1074.23	674.563	1222.06	801.57	374.601	636.073	802.754	922.627	375.307	191.735	168.742	1071	911.07	970.329
GGACAGTCTCAGGTAGACA	MIR5368	Glycine max	10.9484	36.7283	16.0296	22.6152	17.1567	19.7427	12.6215	22.6262	9.62537	25.9271	7.97281	7.39512	32.7622	34.9432	34.9797	36.9505	18.0295	49.0604	15.8685	20.3223	30.3098	63.5164	30.323	23.5789	12.1045	14.2073	12.4988	17.4898	20.4769	9.60476	8.83209	18.3931	7.18288	10.8899	13.1956	17.9661	42.2275	20.0662	10.0708	12.9501	8.14519	14.2521	5.90864	21.643	11.0622	9.483	6.03797
TAGATTTGTCTAGATATGAA	MIR6191	Hordeum vulgare	9.73195	6.70437	10.6283	11.1626	5.93336	12.5833	8.88182	11.8787	14.7389	13.0568	11.5351	17.3403	7.06082	12.304	3.16483	9.15729	7.92206	8.56088	8.2949	10.7865	11.0777	6.20728	6.89934	8.73902	14.5254	10.7225	15.7392	11.0943	7.90752	7.38827	13.967	13.22	14.9904	7.72831	12.4625	12.7621	11.1204	15.2699	17.5904	16.3019	12.9582	19.1929	4.13605	13.9396	12.8089	18.6148	10.292
TCTGTTCCTAAATGTAAGACG	MIR6197	Hordeum vulgare	2.78056	3.49793	1.56811	4.49405	1.42973	1.73562	3.73971	2.26262	2.70714	3.73052	2.20524	3.31505	1.6946	2.62484	1.16599	1.28523	2.45857	2.30485	2.64475	0.937953	1.38471	1.87662	2.38496	2.14353	5.32598	2.1445	2.31458	1.95781	2.41946	2.21648	3.44041	1.53275	2.18609	2.81029	2.56581	2.72589	2.55469	2.83863	2.55128	3.04708	2.59165	3.80057	2.21574	2.93465	3.49333	4.39028	3.70512
GTCGTTGTAGTATAGTGG	MIR6300	Glycine max	2.3461	7.57885	3.48469	3.18932	1.93013	1.95257	0	1.69696	7.97101	4.66315	1.0178	6.1201	2.25946	2.46079	0.999419	4.81962	1.0927	4.44507	1.44259	3.12651	0.769285	3.03146	12.7766	2.96797	7.2627	9.65026	18.7481	1.30521	88.458	1.47765	3.02961	1.43696	4.37219	3.86415	3.42107	1.85856	20.8883	2.05556	7.51955	3.50415	5.92377	11.2117	1.03401	4.21856	3.34777	2.45855	13.311
TTCCAAATTCCTGAGCAAACATAT	MIR7731	Brachypodium distachyon	8.42857	2.91494	8.36325	6.66859	6.93417	8.46115	8.41436	9.3333	11.2797	6.34188	8.82098	12.4952	3.38919	8.20264	6.82936	6.26551	14.4783	3.78654	16.8302	9.2232	11.0777	19.1993	4.59956	3.13286	17.9146	13.4031	9.72126	8.35334	5.31102	15.5154	13.4022	9.38812	11.8674	11.9438	5.62034	10.0362	8.56571	15.2699	13.2935	15.2354	13.6987	15.5824	8.86296	5.50247	15.72	16.3318	14.1343
CACAAAACCTTCAGCTACCCA	MIR7757	Brachypodium distachyon	73.0765	113.391	110.465	104.668	35.3142	55.9738	46.7464	59.3937	63.6177	75.3564	87.0223	118.832	85.436	103.353	22.1538	36.7898	62.0106	34.5728	55.4195	42.2079	28.002	37.8211	20.7832	44.3546	105.067	59.2419	57.1702	38.8952	44.4945	34.7249	74.8161	36.6903	38.1005	43.9108	43.3743	50.4289	22.5413	109.728	54.9196	98.5732	81.0816	114.967	10.6356	40.9017	164.186	170.518	64.7709
TTAGATGACCATCAGCAAACA	MIR827-3p	Brachypodium distachyon	3.91016	12.2428	4.70433	5.36386	2.00162	16.7053	12.6215	7.35351	7.36943	16.0412	21.8828	19.8903	6.35474	9.51506	3.16483	4.98028	5.73667	3.95117	7.45339	4.22079	5.84657	7.36212	4.59956	12.8612	14.0412	8.30995	4.62917	3.91563	17.3493	4.43296	6.21328	1.72435	6.87058	1.75643	13.1956	7.31033	6.91268	12.3333	6.44533	22.8531	25.5463	30.5946	0.73858	19.8089	14.41	14.5757	4.39125
TTTTGTTGGTTGTCATCTAACC	MIR827-5p	Brachypodium distachyon	14.6848	33.5219	16.9007	13.9171	16.7993	39.4854	22.4383	25.7373	34.7416	53.5329	75.9961	26.7754	17.7933	56.2701	36.9785	11.8884	31.6883	10.8657	27.0486	10.0048	25.848	18.0444	16.5243	51.4448	24.6932	20.9089	15.2763	11.7469	69.5153	26.8441	24.1856	6.7058	31.6984	31.9671	47.0398	38.2863	12.1723	30.0503	30.2125	44.9445	73.3067	42.9465	20.0894	41.4519	54.001	43.9028	22.6424
[truncated: 49 more columns]
