# Supplementary material for: Genome-Wide Identification of MicroRNAs in Leaves and the Developing Head of Four Durum Genotypes during Water Deficit Stress
Source: PLoS One. 2015 Nov 12;10(11):e0142799. doi: 10.1371/journal.pone.0142799 (PMC4643036; doi:10.1371/journal.pone.0142799)
Supplement: S3 Table — CG = Control group; WG = Water deficit stress group; FL = Flag leaf libraries; H = Head libraries. The Hairpin Alignment Identifier is derived from the genome location information of the hairpin sequence in the IWGSC CSS (International Wheat Genome Sequencing Consortium’s Chromosomal Survey Sequences), as well as the alignment position and the length of the reads used to identify putative microRNA hairpins. The Hairpin Alignment Identifiers take the following form as an example: 1AL_3896362:3010–3120[21,21]. 1AL_3896362 = the sequence identifier in the IWGSC CSS, this is from chromosomal arm 1AL; 3010 = position of the first base of the hairpin within the IWGSC CSS; 3120 = position of the last base of the hairpin within the IWGSC CSS; [21,21] = the putative mature miRNA starts at position 21 in the hairpin and is 21 bp in length. (XLS) [file pone.0142799.s006.xls]

## Sheet: Sheet 1
S3 Table. List of novel durum microRNA hairpins and their normalised reads in each library. The Hairpin Alignment Identifier is derived from the genome location information of the hairpin sequence in IWGSC CSS (International Wheat Genome Sequencing Consortium’s Chromosomal Survey Sequences), as well as the alignment position and the length of the reads used to identify putative microRNA hairpins.…
Hairpin ID	Hairpin Alignment Identifier	Flag leaf	Flag leaf	Flag leaf	Flag leaf	Flag leaf	Flag leaf	Flag leaf	Flag leaf	Flag leaf	Flag leaf	Flag leaf	Flag leaf	Flag leaf	Flag leaf	Flag leaf	Flag leaf	Flag leaf	Flag leaf	Flag leaf	Flag leaf	Flag leaf	Flag leaf	Flag leaf	Flag leaf	Flag leaf	Flag leaf	Flag leaf	Flag leaf	Flag leaf	Flag leaf	Flag leaf	Flag leaf	Flag leaf	Flag leaf	Flag leaf	Flag leaf	Flag leaf	Flag leaf	Flag leaf	Flag leaf	Flag leaf	Flag leaf	Flag leaf	Flag leaf	Flag leaf	Flag leaf	Flag leaf	Flag leaf
		Tamaroi	Tamaroi	Tamaroi	Tamaroi	Tamaroi	Tamaroi	Tamaroi	Tamaroi	Tamaroi	Tamaroi	Tamaroi	Tamaroi	Yawa	Yawa	Yawa	Yawa	Yawa	Yawa	Yawa	Yawa	Yawa	Yawa	Yawa	Yawa	EGA Bellaroi	EGA Bellaroi	EGA Bellaroi	EGA Bellaroi	EGA Bellaroi	EGA Bellaroi	EGA Bellaroi	EGA Bellaroi	EGA Bellaroi	EGA Bellaroi	EGA Bellaroi	EGA Bellaroi	Tjilkuri	Tjilkuri	Tjilkuri	Tjilkuri	Tjilkuri	Tjilkuri	Tjilkuri	Tjilkuri	Tjilkuri	Tjilkuri	Tjilkuri	Tjilkuri
		CG	CG	CG	CG	CG	CG	WG	WG	WG	WG	WG	WG	CG	CG	CG	CG	CG	CG	WG	WG	WG	WG	WG	WG	CG	CG	CG	CG	CG	CG	WG	WG	WG	WG	WG	WG	CG	CG	CG	CG	CG	CG	WG	WG	WG	WG	WG	WG
		Replicate 1	Replicate 2	Replicate 3	Replicate 4	Replicate 5	Replicate 6	Replicate 1	Replicate 2	Replicate 3	Replicate 4	Replicate 5	Replicate 6	Replicate 1	Replicate 2	Replicate 3	Replicate 4	Replicate 5	Replicate 6	Replicate 1	Replicate 2	Replicate 3	Replicate 4	Replicate 5	Replicate 6	Replicate 1	Replicate 2	Replicate 3	Replicate 4	Replicate 5	Replicate 6	Replicate 1	Replicate 2	Replicate 3	Replicate 4	Replicate 5	Replicate 6	Replicate 1	Replicate 2	Replicate 3	Replicate 4	Replicate 5	Replicate 6	Replicate 1	Replicate 2	Replicate 3	Replicate 4	Replicate 5	Replicate 6
Ttu pre-miR001	1AL_3896362:3010-3120[21,21]	-3.53722	0.0877264	-0.979935	-3.43441	-0.696751	-1.0061	-1.52382	-3.48575	-1.20368	-3.48186	-4.43956	-1.04747	-1.04171	-0.850148	-1.37312	-3.50834	-2.63885	-0.811437	0.584237	-3.2093	-0.870551	-3.4666	-3.67512	-3.40412	-1.19184	-2.50571	-0.978544	-0.163152	-1.8489	-1.38629	-2.56851	-1.07083	-0.680347	-3.23261	-1.05188	-0.827895	-1.80506	-2.58	-0.505281	-0.970744	-0.229388	-1.27039	-3.65801	-2.61605	-3.5077	-2.7929	-2.16907	-2.23472
Ttu pre-miR002	1AL_3917110:1432-1556[21,21]	1.10663	1.58249	-0.979935	1.20945	0.402785	-0.158101	-0.675828	0.21469	1.11825	0.218584	0.604835	0.0900296	-0.193716	1.75651	0.697266	0.579123	1.75346	0.567074	1.18996	1.03863	1.53155	1.05696	1.53433	0.0553105	1.36616	1.19473	0.786991	0.0778558	-0.74936	-0.649326	1.33838	1.2511	0.419189	0.467825	-1.78884	1.24249	-0.220097	1.12044	1.42072	-0.0776593	1.75484	0.60408	1.4985	1.29084	1.35028	0.666535	1.45542	0.935209
Ttu pre-miR003	1AL_3926274:2040-2265[21,21]	-0.367299	-1.04978	-0.494508	0.813519	0.402785	-0.158101	0.546565	-3.48575	0.72232	1.64743	-0.532668	1.02292	-0.556286	0.644617	0.21184	-0.0489085	-1.05389	0.326066	-0.0324345	-3.2093	-0.507981	-0.00716783	0.231772	-0.596766	0.496216	1.58176	1.82881	-0.163152	0.473033	1.27667	1.67942	0.15156	0.599761	1.29095	1.58039	0.0201018	2.2824	1.12044	1.26025	1.43135	1.47587	0.845088	1.26483	1.15654	1.01586	1.11399	1.29036	1.0383
Ttu pre-miR004	1AL_3965677:14510-14712[21,22]	-1.2153	-0.20178	-1.7169	-1.11248	-1.91914	-0.158101	-0.675828	-1.16382	-3.52561	-1.15993	-1.26963	-0.199477	-3.36364	0.0827378	-0.887696	-1.18641	0.168502	-0.811437	-0.7694	-0.401947	-0.870551	-0.00716783	0.0253211	-1.08219	-2.7768	-0.183779	-0.493117	-1.30066	-3.07129	-1.38629	-0.246579	-1.07083	-0.680347	-0.425259	-1.05188	-1.56486	-1.80506	0.879434	-0.019854	0.309364	-0.665488	-0.533424	-0.288772	-0.74158	-0.700349	-2.7929	-0.2946	-0.360247
Ttu pre-miR005	1AL_3974610:5735-5878[21,21]	2.87217	-3.37171	1.65233	2.75542	2.05048	2.3444	-1.0384	3.17246	3.1326	-0.0224245	2.52623	0.0900296	2.78611	4.27162	3.07313	2.96739	3.03357	2.64799	5.3983	3.50494	4.29364	3.32782	3.74273	4.04709	3.59824	-0.183779	4.08323	4.29031	2.81136	3.05111	3.15941	3.88336	3.11221	3.61288	3.00124	3.47953	4.79485	-2.58	-2.82721	-3.7781	4.05118	-2.85535	-3.65801	-4.20101	-3.5077	-2.7929	-3.75403	-3.81968
Ttu pre-miR006	1AL_3977079:3086-3190[21,21]	5.69879	6.11009	3.83769	6.9845	6.55794	6.5096	5.81067	6.36444	6.23095	5.37923	5.34016	5.08593	4.89845	5.47995	5.1473	5.66908	4.92339	6.15896	3.59206	5.9174	5.52422	5.4905	5.63549	2.8247	5.85377	5.57644	6.1404	0.625344	4.61755	1.27667	5.53478	5.14511	5.18118	1.72158	1.58039	5.76606	6.3396	5.35664	5.61987	5.23033	6.01441	5.139	5.20721	4.59015	4.59558	4.90059	5.72777	5.63359
Ttu pre-miR007	1AS_2448394:1-262[21,21]	9.40033	10.2279	9.05651	9.31148	8.76122	8.93319	9.42906	8.86491	8.5582	9.11317	8.86436	9.37732	8.81844	10.1642	9.36108	9.77084	9.66007	9.74296	9.18302	9.85931	9.64416	9.62202	9.48586	8.24828	9.28356	9.83164	9.49577	9.37548	9.45203	9.49508	9.6449	9.8631	9.29468	10.0314	9.57329	9.87687	9.93851	9.09992	9.16891	8.27073	9.38075	9.128	9.74114	8.81144	9.46222	9.02289	10.0352	9.35134
Ttu pre-miR008	1AS_3281316:9437-9538[21,21]	0.855093	1.38318	-1.7169	0.025023	1.98775	1.52995	0.061138	0.762178	1.22928	-1.15993	0.418422	-3.3694	1.39125	1.18227	0.697266	2.4224	1.26804	0.773525	-3.93933	1.54559	1.9368	1.39138	-0.215687	-3.40412	1.61551	0.301647	1.55751	-0.452659	-3.07129	0.935636	1.82381	1.43167	1.26719	1.89667	2.64856	2.82746	0.516868	1.32689	1.42072	0.614218	-0.109094	0.314573	1.55145	1.00844	0.399187	0.377028	1.20017	1.38977
Ttu pre-miR009	1BL_3326053:348-1152[21,23]	-1.2153	-0.56435	-3.30186	-1.11248	-3.50411	-0.520671	-1.52382	-1.16382	-1.94064	-1.89689	-0.980127	-3.3694	-1.77868	-0.60914	-0.525126	-1.18641	-1.05389	-0.326011	-2.35436	-0.887373	-3.67791	-1.14467	-1.35319	-3.40412	-2.7768	0.301647	-3.30047	-1.30066	-1.8489	-2.97125	-0.983545	-1.07083	-1.90274	-1.64765	-0.566449	-3.14982	-1.80506	0.589927	-1.24225	-2.19314	-3.16799	-0.533424	-0.599113	-0.294121	0.192736	0.0144584	-0.2946	-0.649753
Ttu pre-miR010	1BL_3801597:4023-4224[21,21]	-1.95226	-3.37171	-3.30186	-1.84945	-3.50411	-3.32803	-3.84575	-3.48575	-1.94064	-1.89689	-4.43956	-1.04747	-1.77868	-1.98765	-3.69505	-1.92338	-1.05389	-0.811437	-0.479894	-0.401947	-0.218474	-0.296674	-3.67512	-3.40412	-0.454875	-0.183779	-1.71551	-0.815229	-4.65625	-2.97125	-0.983545	-2.65579	-1.16577	-1.64765	-3.3738	-1.56486	1.0023	-0.995035	-0.019854	-2.19314	-1.58303	-0.047997	-0.995041	-0.74158	-1.18578	-1.20793	-1.4321	-2.23472
Ttu pre-miR011	1BL_3802901:82-200[21,21]	1.59206	2.85711	-0.494508	0.957909	0.583357	1.19554	1.10844	-0.0263182	0.174832	-0.311931	0.514638	0.878526	-0.193716	2.58524	0.697266	1.84921	1.26804	1.51049	0.308602	1.74489	2.10345	1.4876	1.36928	-3.40412	2.40642	1.19473	2.88935	3.57709	1.01618	0.935636	1.13193	0.15156	1.03586	1.52227	1.01851	0.550617	2.2824	0.879434	0.873231	0.309364	2.06723	1.05154	1.09688	-0.294121	0.579759	0.666535	1.73782	1.38977
Ttu pre-miR012	1BL_3810926:5409-5595[21,21]	-1.95226	-0.20178	0.605027	-1.11248	-0.334181	-0.520671	-1.52382	-1.90079	-1.94064	1.27303	-1.6322	-1.04747	-3.36364	0.213982	-0.887696	-0.338415	-1.05389	-0.326011	-2.35436	-0.887373	0.022534	-0.296674	0.572809	-3.40412	0.282091	-0.920745	0.947456	1.02127	-0.408323	0.729185	0.601418	-2.65579	-1.16577	-1.64765	-0.203879	-0.827895	1.89538	-0.25807	-0.019854	0.128792	0.376333	-0.047997	-0.288772	-1.03109	-0.700349	0.0144584	0.333432	-0.360247
Ttu pre-miR013	1BL_3828395:7983-8116[21,23]	1.67223	1.67269	-0.131938	1.08915	2.05048	1.52995	1.3637	1.15811	1.83194	-0.311931	1.05229	0.0900296	1.49434	1.52331	0.828511	1.01522	0.531072	0.326066	-0.479894	0.25013	0.96595	0.925718	1.27908	1.23974	1.25294	0.301647	0.15896	0.464879	2.16393	1.42106	2.28947	1.73652	0.760226	0.467825	1.9116	1.80437	1.36487	1.32689	1.26025	0.865757	-0.360633	0.60408	1.4985	0.553876	1.24718	0.907543	0.769531	1.46572
Ttu pre-miR014	1BL_3850458:3949-4141[21,21]	-1.95226	0.328735	0.605027	-0.264484	-0.0446741	-0.520671	-0.386321	-1.90079	-0.355682	1.27303	-1.26963	-0.199477	-3.36364	0.213982	-0.887696	0.1921	-1.05389	0.326066	0.308602	-0.887373	0.228985	0.925718	0.572809	-3.40412	1.13009	-0.920745	1.65372	1.33161	-0.263933	1.27667	0.238848	-2.65579	-0.317777	-0.910686	0.0856281	-0.827895	2.2824	0.227357	-0.505281	0.309364	1.55083	0.314573	-0.288772	-1.03109	-0.700349	-0.470968	1.00086	-0.649753
Ttu pre-miR015	1BL_3854160:2530-2641[21,21]	-1.2153	-1.04978	-3.30186	0.025023	-1.91914	-1.0061	0.24171	-1.90079	-3.52561	-3.48186	-4.43956	-1.78444	-3.36364	-2.72462	-3.69505	-1.92338	-1.05389	0.326066	-1.6174	-0.887373	-3.67791	-1.14467	-0.867764	-3.40412	-1.19184	-0.920745	-0.978544	-0.452659	-2.33432	-1.38629	-0.983545	-2.65579	-1.90274	-1.64765	-0.566449	-1.56486	-0.220097	-0.995035	-1.24225	-1.45617	-0.665488	-1.27039	-1.15551	-0.74158	-0.337779	-2.7929	0.333432	-1.49775
Ttu pre-miR016	1BL_3858366:2307-2412[21,21]	1.41697	2.89508	1.34199	1.85099	1.62518	0.919901	1.3637	2.06884	2.30728	1.162	0.986706	1.02292	1.92176	2.16615	2.18759	1.91792	1.60907	1.72462	2.2505	2.57206	2.25283	1.74285	1.99731	1.45386	1.13009	1.40118	1.45442	2.39978	1.88291	1.78363	1.82381	1.86777	2.12701	1.97684	1.38108	2.68307	2.2824	1.81232	2.38224	1.64817	2.79394	1.05154	2.01442	1.52691	2.04689	2.06508	2.31206	1.85275
Ttu pre-miR017	1BL_3882473:616-824[21,21]	-1.2153	-3.37171	-3.30186	-1.84945	-3.50411	-1.74306	-1.0384	-3.48575	-3.52561	-1.15993	-2.8546	-1.78444	0.0957904	-0.850148	-0.887696	-0.338415	-1.05389	-0.811437	-0.7694	-0.887373	-0.218474	-3.4666	-1.35319	-0.596766	-0.661326	-2.50571	-0.978544	-0.452659	-1.8489	-2.97125	-0.983545	-1.07083	-1.16577	-3.23261	-1.78884	-0.827895	-0.220097	-2.58	-2.82721	-2.19314	-0.505023	-2.85535	-1.54253	-1.39366	-3.5077	-0.470968	-0.946676	-0.649753
Ttu pre-miR018	1BL_3921822:8423-8605[21,21]	-0.367299	1.15186	0.398576	0.813519	-0.334181	-0.520671	0.24171	0.21469	0.174832	0.910461	0.986706	0.331038	-1.04171	1.57306	0.948805	0.39855	0.820578	0.0365594	1.7331	1.91998	0.845656	0.925718	1.68243	1.11944	0.161797	0.664217	1.22309	2.10534	0.898339	1.27667	0.238848	0.51413	-0.02827	1.01531	0.713659	-0.342468	1.65437	0.227357	0.873231	-0.970744	1.78621	0.314573	0.687769	0.553876	0.740224	-0.470968	1.37525	0.267784
Ttu pre-miR019	1BS_2526697:965-1105[21,22]	1.50717	2.18288	1.34199	2.44823	2.32878	1.42686	1.76896	0.762178	1.60368	-0.0224245	1.11503	1.15416	1.49434	2.34863	2.41347	2.16409	1.60907	1.3902	1.55253	2.72144	1.53155	2.08799	2.30216	0.988196	2.04763	0.301647	1.09185	2.04984	2.21411	2.5206	1.82381	2.2984	2.06689	2.3821	1.83565	2.46489	2.2824	1.50747	1.56511	1.07988	2.32387	1.89954	2.17488	1.22525	1.35028	1.29457	1.20017	1.22472
Ttu pre-miR020	1BS_3417749:85-228[21,21]	-1.2153	-1.04978	-0.131938	-0.627054	-0.334181	-1.74306	-1.52382	-0.315825	-0.355682	0.910461	-2.11763	0.331038	-1.04171	-0.850148	-2.11009	-1.92338	-1.05389	-0.811437	-3.93933	-0.887373	-0.218474	-0.296674	-2.09016	-3.40412	-0.902334	0.301647	-0.493117	-1.30066	-3.07129	-0.649326	-0.246579	-1.07083	-0.317777	-0.425259	0.326636	-1.56486	-1.80506	-2.58	-0.505281	-0.970744	-1.05251	-2.85535	-1.78354	-1.39366	-0.337779	0.0144584	-0.584106	-1.49775
Ttu pre-miR021	1BS_3437802:2969-3133[21,23]	4.27656	4.40308	4.91246	4.11249	4.14695	3.51746	4.10261	4.04563	3.61394	4.45478	4.40279	4.40539	4.03724	4.17826	4.53857	3.92629	3.62793	4.04654	5.56251	3.82412	3.95872	4.22689	5.01488	5.22887	4.32123	4.48298	3.99415	4.47017	4.51117	4.01743	3.90723	4.08567	4.56215	4.58117	4.33356	4.39707	4.46173	4.24018	4.06761	4.0611	4.6024	4.03947	4.26284	4.34202	4.34405	4.51999	4.21751	4.04451
Ttu pre-miR022	1BS_3483280:16675-16838[21,21]	-0.729869	0.715758	-0.979935	0.266031	-0.696751	-0.520671	0.798104	0.601713	0.72232	-0.311931	0.0840033	0.878526	0.884286	0.899874	1.43423	1.62094	0.168502	1.25895	0.148138	1.54559	1.9368	1.66268	1.27908	-0.596766	0.161797	0.953724	0.15896	0.464879	-0.74936	-0.163899	0.601418	0.803637	0.419189	0.467825	0.326636	0.550617	1.65437	-0.995035	-0.505281	0.309364	0.673314	-0.047997	1.29619	0.753184	0.579759	-0.470968	1.45542	0.703884
Ttu pre-miR023	1DL_1910929:84-185[21,21]	-3.53722	-3.37171	1.45302	-3.43441	-3.50411	-3.32803	-3.84575	-3.48575	-3.52561	1.04171	-4.43956	0.331038	-3.36364	-4.30958	-3.69505	-3.50834	-2.63885	-3.13337	-3.93933	-3.2093	-3.67791	-3.4666	-3.67512	-3.40412	-4.36177	0.953724	-3.30047	-3.62258	-4.65625	-2.97125	-2.56851	-2.65579	-3.4877	-3.23261	-3.3738	-3.14982	-1.80506	-2.58	-2.82721	-3.7781	-4.75295	-2.85535	-5.24297	-4.20101	-3.5077	-2.7929	-3.75403	-3.81968
Ttu pre-miR024	1DL_2257325:6658-6794[21,21]	-3.53722	-1.78674	0.157568	-3.43441	-3.50411	-1.74306	-1.52382	-3.48575	-1.20368	-0.0224245	-2.8546	2.18519	-3.36364	-1.98765	-2.11009	-1.18641	-2.63885	-1.5484	-2.35436	-0.887373	-2.09294	-1.88164	-2.09016	-3.40412	-4.36177	-0.920745	-1.71551	2.71727	-0.132688	2.2382	-2.56851	-2.65579	-1.16577	2.25924	0.874124	-0.827895	-0.220097	-0.995035	-2.82721	-3.7781	-1.9456	-2.85535	-2.43561	-1.87908	-3.5077	-2.7929	-2.16907	-3.81968
Ttu pre-miR025	1DL_2280788:1714-1932[21,21]	-1.2153	-0.56435	-0.131938	-0.627054	-1.18218	-1.0061	0.24171	-0.315825	0.174832	0.218584	-0.352096	0.537489	-1.04171	0.734815	0.392412	0.579123	0.820578	1.25895	-1.13197	0.25013	0.570022	0.781328	-0.215687	-0.596766	-1.55441	1.19473	-0.130547	-0.815229	-1.19682	-0.163899	0.238848	0.15156	0.760226	-0.0626894	0.533087	0.757067	0.516868	-0.25807	1.07968	-0.608174	0.861759	-0.047997	0.639674	0.0469156	-0.337779	0.907543	0.638286	-0.119239
Ttu pre-miR026	1DL_671795:135-236[21,21]	-3.53722	-3.37171	1.45302	-3.43441	-3.50411	-3.32803	-3.84575	-3.48575	-3.52561	1.04171	-4.43956	0.331038	-3.36364	-4.30958	-3.69505	-3.50834	-2.63885	-3.13337	-3.93933	-3.2093	-3.67791	-3.4666	-3.67512	-3.40412	-4.36177	0.953724	-3.30047	-3.62258	-4.65625	-2.97125	-2.56851	-2.65579	-3.4877	-3.23261	-3.3738	-3.14982	-1.80506	-2.58	-2.82721	-3.7781	-4.75295	-2.85535	-5.24297	-4.20101	-3.5077	-2.7929	-3.75403	-3.81968
Ttu pre-miR027	1DS_1886922:1073-1174[21,21]	-3.53722	-3.37171	1.45302	-3.43441	-3.50411	-3.32803	-3.84575	-3.48575	-3.52561	1.04171	-4.43956	0.331038	-3.36364	-4.30958	-3.69505	-3.50834	-2.63885	-3.13337	-3.93933	-3.2093	-3.67791	-3.4666	-3.67512	-3.40412	-4.36177	0.953724	-3.30047	-3.62258	-4.65625	-2.97125	-2.56851	-2.65579	-3.4877	-3.23261	-3.3738	-3.14982	-1.80506	-2.58	-2.82721	-3.7781	-4.75295	-1.27039	-5.24297	-4.20101	-3.5077	-2.7929	-3.75403	-3.81968
Ttu pre-miR028	1DS_1887013:680-804[21,21]	1.10663	1.58249	-0.494508	1.20945	0.402785	-0.158101	-0.675828	0.21469	1.11825	0.218584	0.604835	0.0900296	-0.193716	1.75651	0.552876	0.579123	1.75346	0.567074	1.18996	1.03863	1.53155	1.05696	1.53433	0.0553105	1.36616	1.19473	0.786991	0.0778558	-0.74936	-0.649326	1.33838	1.2511	0.419189	0.467825	-1.78884	1.24249	-0.220097	1.12044	1.42072	-0.0776593	1.75484	0.60408	1.4985	1.29084	1.35028	0.666535	1.45542	0.935209
Ttu pre-miR029	1DS_1905953:1004-1161[21,21]	-1.95226	-1.78674	-3.30186	-1.11248	-0.696751	-0.520671	-3.84575	0.421141	-3.52561	-3.48186	-0.980127	-3.3694	-0.556286	-2.72462	-3.69505	-0.0489085	-2.63885	-0.811437	1.34608	-0.887373	0.570022	-0.00716783	0.572809	-3.40412	-0.274302	-0.920745	0.399968	-3.62258	-4.65625	-1.38629	-0.983545	-0.333867	-1.90274	-3.23261	-1.78884	-0.827895	-1.80506	-2.58	-0.019854	-1.45617	-1.9456	-2.85535	-3.65801	-2.61605	-1.18578	-2.7929	-1.4321	-2.23472
Ttu pre-miR030	2AL_3386318:160-291[21,21]	-3.53722	-3.37171	3.70936	-3.43441	-3.50411	-3.32803	-3.84575	-3.48575	-3.52561	2.19057	-4.43956	-3.3694	-3.36364	-4.30958	-3.69505	-3.50834	-2.63885	-3.13337	-3.93933	-3.2093	-3.67791	-3.4666	-3.67512	-3.40412	-4.36177	2.35227	-3.30047	-3.62258	-4.65625	-2.97125	-2.56851	-2.65579	-3.4877	-3.23261	-3.3738	-3.14982	-1.80506	-2.58	-2.82721	-3.7781	-4.75295	-2.85535	-5.24297	-4.20101	-3.5077	-2.7929	-3.75403	-3.81968
Ttu pre-miR031	2AL_6330891:7959-8288[21,23]	4.71544	4.54118	3.38464	5.23448	5.42367	5.283	5.02153	4.81346	5.01742	3.79427	5.01371	4.29593	4.98951	4.62411	5.51196	5.49447	5.34414	5.21093	4.85834	5.26237	5.12623	5.40068	5.52701	4.8295	5.12808	4.06415	4.91385	4.75679	4.48074	5.04555	4.91531	4.62033	5.64416	4.93229	5.18462	5.21212	5.04043	5.11349	5.36755	5.30671	4.87458	5.40674	5.44965	5.26455	5.30928	5.66243	5.39825	5.40673
Ttu pre-miR032	2AL_6360928:2550-2727[21,21]	-1.2153	-0.20178	-0.131938	-0.627054	-1.18218	0.578864	0.24171	-1.16382	-0.0661758	0.218584	-0.739119	-0.562047	-3.36364	0.734815	-0.235619	-0.338415	0.168502	0.567074	0.918656	-0.401947	0.022534	-0.00716783	1.07977	0.683342	-0.274302	0.301647	0.15896	0.769734	0.201731	-0.163899	-2.56851	0.15156	-0.680347	-0.425259	-1.05188	0.757067	1.89538	-0.25807	0.873231	-0.970744	0.456503	-1.27039	0.906778	-0.113549	0.579759	0.377028	0.152859	0.0872122
Ttu pre-miR033	2AL_6363060:6577-6685[21,21]	7.77509	8.35153	7.30269	8.34326	8.13116	8.29448	9.15759	10.7404	7.77532	6.24776	7.17837	7.30744	6.39292	8.49233	6.8236	6.91897	6.83891	7.16699	9.28573	7.63069	8.20053	5.99897	6.88235	8.16431	7.90707	6.08301	8.2812	8.36432	10.3348	6.73438	7.34886	6.98986	6.71565	7.0814	6.5963	7.57895	8.17079	7.41011	6.73694	7.43318	9.48493	8.20602	6.35648	6.568	7.26791	7.77411	8.96856	8.00885
Ttu pre-miR034	2AL_6370116:624-821[21,21]	-1.95226	-1.78674	-0.131938	-1.11248	-0.696751	-0.158101	-0.675828	-0.0263182	-1.20368	0.218584	-1.26963	0.718061	-0.556286	0.334277	-0.887696	-0.0489085	-1.05389	0.773525	-2.35436	0.697589	-0.870551	-0.00716783	-0.215687	-3.40412	-0.454875	-0.920745	-0.978544	0.625344	-1.19682	0.198671	0.238848	-0.333867	0.212738	-1.64765	-1.05188	0.309608	1.0023	0.589927	1.07968	-3.7781	-0.505023	-0.047997	0.589921	0.0469156	-0.337779	-2.7929	-0.0535915	-1.01232
Ttu pre-miR035	2AL_6402926:4651-4769[21,22]	3.4962	6.91254	4.88301	5.83003	6.98675	5.48896	5.22303	6.01609	5.90275	5.79659	5.39807	5.37543	4.53723	6.00444	4.93066	4.48601	3.51089	4.95939	5.56649	5.00502	5.026	5.54183	5.16093	4.01373	5.65365	5.3335	6.24449	3.51697	2.93621	2.95948	5.2707	5.9772	4.79307	2.19365	2.24091	4.75104	5.62957	5.46985	5.16714	4.89079	4.21572	4.61225	4.71268	5.62076	5.14693	4.51999	4.6596	3.90142
Ttu pre-miR036	2AL_6418433:7567-7673[21,21]	7.77509	8.35153	7.30269	8.34326	8.12934	8.29448	9.15759	10.7404	7.77532	6.24776	7.17837	7.30744	6.39292	8.49152	6.8236	6.91897	6.83891	7.16699	9.28573	7.62911	8.20053	5.99897	6.88235	8.16336	7.90707	6.08301	8.2812	8.36432	10.3347	6.73438	7.34886	6.98986	6.71565	7.0814	6.5963	7.57895	8.17079	7.41011	6.73694	7.43318	9.48493	8.20602	6.35555	6.568	7.26791	7.77411	8.96856	8.00885
Ttu pre-miR037	2AL_6435007:1446-1712[21,21]	0.369667	1.67269	0.946064	0.266031	1.70535	0.759437	1.19864	1.46845	1.22928	0.910461	-0.0472412	0.331038	-0.193716	1.57306	0.828511	0.739587	1.26804	1.25895	1.34608	1.18302	0.96595	1.39138	1.87947	1.11944	0.161797	0.953724	1.74392	1.42181	1.57257	1.6726	1.67942	1.86777	1.55669	2.25924	0.874124	0.757067	2.94983	0.879434	1.92768	0.469829	2.21283	0.60408	1.41524	1.00844	1.24718	1.29457	2.07886	1.67217
Ttu pre-miR038	2AL_6436995:1223-1352[21,22]	6.31609	6.49712	5.54676	6.44057	6.4973	6.47126	6.83461	6.8373	6.43295	5.33513	5.90363	5.85219	6.55074	6.7204	6.90021	6.84591	6.73836	7.02272	5.61718	6.53048	6.62016	6.82687	6.86695	5.19207	6.4735	5.34604	6.47267	6.58076	5.98128	6.64529	6.81735	6.88142	7.00715	6.64237	6.66374	6.99865	7.00551	7.03287	6.70222	6.48517	6.7364	6.60203	6.83017	6.17076	6.52158	6.55804	7.32345	6.50338
Ttu pre-miR039	2AL_6437169:622-868[21,21]	3.53959	3.34254	1.82742	2.67412	2.47317	2.39989	2.22034	2.06884	1.42859	3.63708	2.38062	3.34484	2.06262	3.14163	3.01919	3.28608	3.51089	2.93272	1.61526	3.70956	3.35552	3.58868	3.17037	0.988196	3.27486	4.50552	3.49394	3.4327	2.63837	2.5206	2.47589	2.70176	2.62082	3.73317	2.69229	3.67036	3.92286	3.09243	3.15007	2.15264	4.70853	3.33447	3.35322	2.69381	3.1788	2.2515	3.66382	3.63153
Ttu pre-miR040	2AS_5223348:888-989[21,21]	-3.53722	-3.37171	1.45302	-3.43441	-3.50411	-3.32803	-3.84575	-3.48575	-3.52561	1.04171	-4.43956	0.331038	-3.36364	-4.30958	-3.69505	-3.50834	-2.63885	-3.13337	-3.93933	-3.2093	-3.67791	-3.4666	-3.67512	-3.40412	-4.36177	0.953724	-3.30047	-3.62258	-4.65625	-2.97125	-2.56851	-2.65579	-3.4877	-3.23261	-3.3738	-3.14982	-1.80506	-2.58	-2.82721	-3.7781	-4.75295	-1.27039	-5.24297	-4.20101	-3.5077	-2.7929	-3.75403	-3.81968
Ttu pre-miR041	2AS_5305244:1138-1259[21,21]	2.1907	2.73682	1.90759	2.90544	2.16832	2.09824	1.82667	2.8541	2.45167	2.01	1.53772	2.18519	1.02868	2.43189	2.37104	1.84921	2.21913	2.42122	1.99141	3.32986	2.86125	2.26132	2.86404	0.50277	2.58075	2.44849	2.96631	2.21031	1.85154	2.58333	2.28947	2.3886	2.00415	1.72158	2.40756	2.34203	3.92286	2.77755	2.7875	1.2663	3.21859	2.00263	2.82849	2.85427	2.37494	1.96199	3.2572	2.65606
Ttu pre-miR042	2BL_1818501:1117-1242[21,22]	5.3114	5.28293	4.06446	5.02912	5.25412	5.02512	4.67388	4.37844	4.66915	4.26634	4.61301	5.01862	4.25841	4.65909	4.39771	4.86235	4.58032	4.87226	3.4094	4.52541	4.9478	5.00508	4.56806	2.42877	4.49932	5.04119	4.62434	4.54232	4.48074	4.7903	4.94719	4.92163	4.57299	4.88113	4.62055	4.76307	5.16072	4.38579	4.624	4.15854	4.34771	4.49338	4.55955	4.85698	4.3315	4.44551	4.37009	4.38489
Ttu pre-miR043	2BL_7934144:2454-2564[21,22]	1.50717	1.67269	2.31285	1.51979	1.92216	1.19554	2.22034	2.34714	1.51879	1.64743	1.39333	-1.04747	2.90315	2.96654	3.01919	2.60018	2.31534	2.74928	3.46155	1.31426	1.67965	2.51068	2.76782	4.39678	2.04763	0.664217	2.31424	2.60623	1.32103	1.27667	0.890924	1.98806	2.70212	2.12494	1.48418	2.05963	3.14914	1.81232	0.632223	2.37165	1.17779	2.5022	2.43651	1.47141	2.51466	1.85096	2.31206	2.11106
Ttu pre-miR044	2BL_7950809:6385-6679[21,21]	-1.95226	-3.37171	-3.30186	-0.627054	-3.50411	-3.32803	-3.84575	-3.48575	-3.52561	-3.48186	-4.43956	-3.3694	-1.77868	-4.30958	-3.69505	-3.50834	-2.63885	0.567074	-3.93933	-3.2093	-3.67791	-3.4666	-3.67512	-3.40412	-4.36177	-2.50571	-3.30047	-2.03762	-4.65625	-2.97125	-2.56851	-2.65579	-3.4877	-3.23261	-1.78884	-3.14982	-1.80506	-2.58	-2.82721	-3.7781	-2.43102	-2.85535	-2.92104	-2.61605	-3.5077	-2.7929	-3.75403	-3.81968
Ttu pre-miR045	2BL_8012957:2884-2990[21,21]	7.77282	8.35238	7.30269	8.34326	8.12934	8.29448	9.15724	10.7403	7.77532	6.24776	7.17837	7.30744	6.39292	8.49152	6.8236	6.91897	6.83891	7.16699	9.28573	7.62911	8.20053	5.99897	6.88235	8.16241	7.90707	6.08301	8.2812	8.36504	10.3358	6.73438	7.34588	6.98986	6.71565	7.08367	6.5963	7.57895	8.17079	7.41011	6.73694	7.43318	9.48493	8.20602	6.35648	6.568	7.26791	7.77411	8.96984	8.00885
Ttu pre-miR046	2BL_8093296:13773-13875[21,21]	-1.2153	-0.20178	-3.30186	0.472482	1.25078	0.578864	-0.675828	0.762178	-0.718252	-0.311931	-0.980127	0.718061	-0.193716	0.445308	-0.887696	-0.0489085	0.168502	-0.326011	-2.35436	1.18302	0.022534	-0.00716783	-0.215687	-3.40412	-0.661326	0.301647	-0.130547	0.625344	-0.263933	0.488177	0.601418	-1.07083	-0.680347	-0.425259	0.326636	0.0201018	1.36487	0.879434	-1.24225	-0.608174	0.604602	-0.047997	0.183296	0.0469156	-0.0482722	0.0144584	0.152859	-1.01232
Ttu pre-miR047	2BS_5188535:279-438[21,22]	0.369667	-1.04978	-3.30186	-1.11248	-0.334181	-3.32803	-2.26079	-3.48575	-0.355682	-1.89689	-2.8546	-1.78444	-3.36364	-1.13965	-3.69505	-1.18641	-0.316925	-3.13337	-2.35436	-0.887373	-3.67791	-1.88164	-1.35319	-1.81916	-2.03984	-2.50571	-3.30047	-3.62258	-0.74936	-1.38629	-2.56851	-2.65579	-3.4877	-0.910686	-3.3738	-3.14982	-1.80506	-2.58	-1.24225	-3.7781	-2.43102	-2.85535	-3.65801	-1.87908	-3.5077	-1.20793	-0.946676	-3.81968
Ttu pre-miR048	2BS_5222833:4334-4465[21,21]	-1.2153	0.0877264	-0.494508	-3.43441	-1.91914	-1.74306	-1.0384	-1.16382	-1.94064	-1.89689	-2.8546	-0.562047	-3.36364	0.899874	-0.887696	-0.338415	-2.63885	-0.811437	-0.7694	0.491138	-2.09294	-1.14467	0.0253211	-0.596766	-1.55441	-2.50571	-1.71551	0.464879	-0.012394	0.935636	-0.246579	0.15156	-3.4877	-0.910686	-1.05188	0.0201018	-0.220097	0.227357	0.342716	-0.970744	-0.109094	-2.85535	-0.488081	-0.74158	-3.5077	-2.7929	-0.946676	-1.49775
Ttu pre-miR049	2BS_5233801:4866-4996[21,21]	6.09395	6.11412	4.93176	6.18214	5.82905	5.74075	6.16687	6.24727	5.19891	4.56799	6.27726	4.92981	6.28561	6.54607	6.35071	6.12647	5.94235	6.10743	7.29009	5.66414	5.75881	6.19696	6.45029	7.62724	6.3499	5.20165	6.22505	6.23384	6.26187	6.05941	5.03882	5.84006	6.19354	6.38393	6.15172	6.6299	5.9023	5.7643	5.67662	5.60344	5.31717	6.12479	5.92508	5.49422	6.07161	5.95194	6.07093	5.80054
Ttu pre-miR050	2BS_5241836:5894-6016[21,21]	0.163216	-0.20178	-3.30186	0.266031	-1.91914	-0.158101	-0.145313	-1.16382	-1.94064	-0.674501	0.0840033	-1.04747	-0.193716	-0.222117	-0.887696	0.1921	-2.63885	0.567074	-1.6174	-0.0393764	-0.218474	0.620863	-0.215687	-1.08219	-2.7768	-0.183779	-3.30047	-3.62258	-2.33432	-2.97125	-0.983545	-1.07083	-0.317777	-1.64765	-0.566449	0.0201018	-0.220097	-2.58	0.342716	-2.19314	0.00193708	-0.533424	0.0424335	-1.03109	-0.700349	-1.20793	0.638286	-0.360247
Ttu pre-miR051	2BS_5242343:25927-26048[21,21]	1.59206	2.60557	0.157568	1.08915	1.98775	1.52995	1.19864	2.18668	2.25575	1.27303	1.75027	2.30302	1.76564	2.22958	1.5144	2.16409	1.88471	2.07609	-2.35436	2.14825	2.10345	1.74285	0.968738	-1.81916	1.41959	1.74222	1.22309	0.625344	0.297946	1.27667	1.51896	2.2984	1.03586	1.72158	2.24091	1.89457	2.2824	0.227357	1.81665	0.469829	1.75484	1.05154	1.35694	1.68163	1.84985	1.11399	1.00086	1.13452
Ttu pre-miR052	2DL_9764160:293-393[21,23]	2.6526	1.58249	-3.30186	3.25209	2.79967	3.21113	2.94866	3.43311	3.1326	-3.48186	2.74035	-3.3694	3.3506	3.5042	3.85184	3.23313	3.19404	3.58088	3.00319	3.01952	2.89195	3.56682	4.01837	3.39029	3.20048	-0.920745	3.26938	-2.03762	-4.65625	-2.97125	3.15941	2.89879	3.61033	-3.23261	-3.3738	3.59164	3.74953	3.79504	3.61573	3.29872	3.2969	3.91283	3.64273	3.29883	3.45808	3.7149	3.83843	3.36023
Ttu pre-miR053	2DL_9804127:91-224[21,21]	-1.2153	1.15186	-0.979935	0.813519	-0.696751	0.131405	0.909135	-0.0263182	-0.355682	-0.311931	0.514638	1.02292	-3.36364	-0.850148	-1.37312	-0.700985	-0.316925	-1.5484	0.308602	-0.0393764	-0.218474	-0.00716783	0.572809	-1.08219	-0.661326	-2.50571	0.947456	-0.452659	0.473033	0.935636	0.238848	-0.333867	-0.317777	-1.64765	1.14976	0.93764	1.0023	-0.995035	-0.505281	-3.7781	-0.109094	-0.533424	0.31162	0.656969	0.192736	-0.470968	-0.584106	0.267784
Ttu pre-miR054	2DL_9835395:4416-5035[21,21]	0.855093	2.69438	-0.131938	1.77504	0.743822	1.42686	2.59719	1.64353	1.83194	1.04171	1.44308	2.46349	-0.556286	-1.50222	1.34934	-1.18641	-2.63885	1.3902	-0.479894	1.91998	1.67965	0.23384	1.18286	0.296319	0.847688	-2.50571	1.45442	-3.62258	-4.65625	-2.97125	-2.56851	-2.65579	1.15615	-3.23261	-3.3738	1.0981	0.516868	2.17489	1.26025	1.43135	-4.75295	1.7885	2.76266	0.928271	2.16472	1.73067	2.54975	2.28885
Ttu pre-miR055	2DL_9841081:606-733[21,21]	-0.729869	-0.56435	-0.979935	-3.43441	0.402785	-1.74306	-2.26079	-0.0263182	-0.0661758	-0.0224245	-1.26963	-0.562047	-1.04171	-0.60914	-2.11009	-1.18641	-2.63885	-3.13337	-0.238885	-1.62434	-2.09294	-1.88164	-1.35319	-1.81916	0.161797	-2.50571	-0.493117	0.284307	-0.132688	-0.649326	-0.246579	-1.07083	-1.16577	0.226817	-1.05188	0.309608	0.516868	-2.58	-2.82721	-0.970744	-0.229388	-0.533424	-1.54253	-0.74158	-0.700349	-2.7929	-1.4321	-1.49775
Ttu pre-miR056	2DL_9846594:5420-6040[21,21]	0.855093	2.69438	-0.131938	1.77504	0.743822	1.42686	2.59719	1.64353	1.83194	1.04171	1.44308	2.46349	-0.556286	-1.50222	1.34934	-1.18641	-2.63885	1.3902	-0.479894	1.91998	1.67965	0.23384	1.18286	0.296319	0.847688	-2.50571	1.45442	-3.62258	-4.65625	-2.97125	-2.56851	-2.65579	1.15615	-1.64765	-3.3738	1.0981	0.516868	2.27798	1.26025	1.5073	-4.75295	1.7885	2.76266	0.928271	2.16472	1.73067	2.54975	2.28885
Ttu pre-miR057	2DL_9870398:5555-5773[21,21]	0.369667	1.15186	1.82742	0.266031	0.743822	-1.74306	-0.145313	-0.678395	0.174832	1.56254	0.315329	1.48858	0.336798	0.734815	0.392412	-0.700985	0.168502	-0.326011	1.01487	0.697589	-0.870551	-0.00716783	0.231772	-1.08219	0.161797	2.53869	0.15896	0.464879	-0.012394	1.27667	0.238848	1.2511	-0.317777	0.467825	1.14976	0.93764	1.0023	0.589927	1.07968	-0.0776593	0.97497	-1.27039	0.589921	0.656969	0.192736	0.0144584	1.10395	-2.23472
Ttu pre-miR058	2DL_9890119:799-1575[21,21]	2.07749	2.85711	2.18999	2.23802	2.42663	2.09824	2.08498	2.12896	2.49676	2.66789	2.38062	2.85942	1.76564	1.91924	2.53377	2.75845	2.11603	1.91103	2.50362	2.34529	2.43062	1.95967	2.39097	0.988196	1.90502	2.92056	2.48089	2.21031	2.13817	2.3863	2.47589	2.77047	2.70212	2.60028	2.60348	2.87254	2.8388	2.4644	1.81665	1.83661	2.32387	1.53697	2.62122	2.56717	2.16472	1.85096	2.93247	2.65606
Ttu pre-miR059	2DL_9907038:2800-2904[21,23]	7.76713	8.35153	7.31008	8.34244	8.13116	8.29357	9.15689	10.7409	7.77417	6.2613	7.17653	7.30744	6.39292	8.49071	6.8236	6.91478	6.81442	7.1624	9.28543	7.63069	8.19976	5.99897	6.88617	8.16146	7.90765	6.09048	8.28026	8.36504	10.334	6.73438	7.34588	6.98626	6.71809	7.08367	6.5963	7.57725	8.17079	7.40727	6.73694	7.4344	9.48359	8.20332	6.35182	6.568	7.26461	7.77601	8.966	8.00488
Ttu pre-miR060	2DL_9910424:5625-5739[21,21]	6.87323	7.21982	5.87056	6.21844	6.486	6.37761	5.81067	6.23021	6.26393	6.50256	6.24957	6.5239	5.01574	6.44614	5.02263	4.68642	5.09586	4.25034	4.02068	4.85139	5.10673	4.88655	4.78021	2.61825	5.82435	6.94344	5.96865	6.58565	7.11317	5.98585	5.15259	6.36934	4.87424	6.19575	6.59918	6.399	5.62957	5.25921	5.35767	4.94641	5.12816	4.9712	5.50271	6.12654	5.95378	4.96865	5.13167	5.01637
Ttu pre-miR061	2DS_5247317:668-789[21,21]	2.1907	2.69438	1.98354	2.90544	2.1106	2.02953	1.76896	2.78104	2.45167	2.07273	1.3418	2.18519	0.723822	2.34863	2.37104	1.77706	2.11603	2.42122	1.99141	3.29849	2.82989	2.20583	2.76782	0.50277	2.58075	2.35227	2.92835	2.15878	1.78669	2.5206	2.18638	2.2984	2.00415	1.72158	2.35412	2.34203	3.92286	2.77755	2.72738	1.2663	3.14792	2.00263	2.79595	2.81022	2.37494	1.96199	3.18848	2.52017
Ttu pre-miR062	2DS_5325752:372-1214[21,23]	3.09213	3.39648	0.398576	3.64241	3.61484	2.97575	3.14293	3.33443	2.62414	1.94441	3.29515	1.58479	3.94924	3.34147	3.98443	3.99151	3.80409	4.28449	2.71889	2.98052	3.57948	4.28159	3.99022	2.2683	3.97363	2.01785	4.04826	3.96987	3.3936	3.84892	2.71689	3.27494	3.96351	4.38944	4.06082	4.10756	3.74953	3.56975	3.51264	3.40181	2.36599	3.96483	3.92946	3.37642	4.06973	4.05259	3.72978	3.34019
Ttu pre-miR063	2DS_5357663:1192-1511[21,21]	-0.729869	1.02061	0.157568	0.025023	0.888212	0.131405	0.24171	0.601713	0.174832	0.425034	-0.191631	1.02292	-0.556286	-0.222117	0.21184	-0.0489085	-1.05389	-0.811437	0.704531	0.491138	0.228985	-3.4666	-0.505194	-0.596766	0.592431	1.19473	-0.978544	0.284307	0.0986374	0.198671	-0.983545	-1.07083	0.419189	0.226817	-0.566449	0.93764	-1.80506	0.589927	1.07968	-1.45617	-1.58303	-1.27039	0.31162	-0.74158	0.399187	0.907543	-0.946676	0.824178
Ttu pre-miR064	3AL_1413482:1974-2089[21,21]	-0.367299	-0.20178	-1.7169	-1.11248	0.583357	-1.0061	-0.145313	-0.678395	0.174832	-0.674501	-1.26963	-1.78444	0.0957904	-0.222117	-1.37312	-1.18641	-1.05389	-0.811437	-1.6174	-0.887373	0.570022	-3.4666	-0.867764	-1.08219	-0.454875	-0.920745	-0.493117	-1.30066	-1.19682	-1.38629	-0.983545	0.803637	-1.90274	-1.64765	-1.78884	0.550617	-0.220097	-0.995035	-1.24225	-3.7781	-1.05251	-0.533424	-0.995041	-1.39366	-0.337779	-0.470968	-0.2946	-1.49775
Ttu pre-miR065	3AL_4289393:3508-3609[21,21]	-3.53722	-3.37171	1.45302	-3.43441	-3.50411	-3.32803	-3.84575	-3.48575	-3.52561	1.04171	-4.43956	0.331038	-3.36364	-4.30958	-3.69505	-3.50834	-2.63885	-3.13337	-3.93933	-3.2093	-3.67791	-3.4666	-3.67512	-3.40412	-4.36177	0.953724	-3.30047	-3.62258	-4.65625	-2.97125	-2.56851	-2.65579	-3.4877	-3.23261	-3.3738	-3.14982	-1.80506	-2.58	-2.82721	-3.7781	-4.75295	-1.27039	-5.24297	-4.20101	-3.5077	-2.7929	-3.75403	-3.81968
Ttu pre-miR066	3AL_4413928:2058-2187[21,21]	5.08116	5.63672	6.30362	5.06942	5.22721	5.02512	5.35146	5.39995	5.20571	5.51532	5.51899	5.68317	4.82123	5.46026	5.51196	5.08037	4.99777	4.86099	6.95928	4.7507	4.96234	4.91278	5.7699	6.55733	5.0455	5.07172	5.12998	5.61821	6.19472	5.39943	5.34438	5.49902	5.13068	5.59711	5.48728	5.41623	5.41411	5.08534	5.13279	5.42892	5.10658	5.28931	5.62199	5.41554	5.72352	5.40186	5.60132	5.19991
Ttu pre-miR067	3AL_4449771:3929-4456[21,19]	6.14401	7.04509	7.04797	6.3288	6.61354	6.30315	6.41517	6.46699	6.27367	7.1647	5.84005	7.08284	6.499	7.38347	7.10827	7.14181	7.02826	7.17156	6.25666	7.2532	7.19784	7.43804	7.01924	5.69128	6.96073	7.4324	7.14764	7.89558	6.72799	7.28967	6.80436	6.73437	7.19442	7.35891	7.01529	6.72823	7.47339	6.87327	6.85754	6.52225	7.35067	6.5044	6.77419	6.4723	6.61253	6.19295	7.2038	6.66716
Ttu pre-miR068	3AL_698392:5489-5588[21,21]	-3.53722	-3.37171	-3.30186	-3.43441	-3.50411	-3.32803	-3.84575	-3.48575	-3.52561	-3.48186	-4.43956	-3.3694	-3.36364	-4.30958	-3.69505	-3.50834	-2.63885	-3.13337	-3.93933	-3.2093	-3.67791	-3.4666	-3.67512	-3.40412	-4.36177	-2.50571	-3.30047	-3.62258	-4.65625	-2.97125	-2.56851	-2.65579	-3.4877	-3.23261	-3.3738	-3.14982	-1.80506	-2.58	-2.82721	-3.7781	-4.75295	-2.85535	-5.24297	-4.20101	-3.5077	-2.7929	-3.75403	-3.81968
Ttu pre-miR069	3AL_877689:572-825[21,20]	1.10663	-3.37171	-3.30186	0.266031	0.402785	-0.158101	-3.84575	0.21469	0.174832	-3.48186	0.315329	0.537489	-0.193716	0.445308	0.00538864	-0.338415	-1.05389	0.326066	-0.0324345	0.25013	0.022534	-1.14467	-0.505194	-0.596766	-4.36177	1.58176	-3.30047	0.284307	-0.263933	0.935636	-2.56851	-2.65579	-0.317777	0.467825	1.01851	1.24249	-1.80506	-0.25807	0.342716	-3.7781	-4.75295	-0.533424	-0.0335154	-2.61605	0.192736	-0.470968	-3.75403	0.0872122
Ttu pre-miR070	3AS_3364299:2233-2408[21,22]	-3.53722	-1.04978	-3.30186	-3.43441	-1.91914	-3.32803	-0.675828	-1.90079	-3.52561	-1.89689	-2.11763	-1.78444	-1.04171	-4.30958	-2.11009	-1.18641	-0.316925	-0.326011	-2.35436	-1.62434	-3.67791	-1.88164	-3.67512	-3.40412	-2.03984	-0.920745	-0.978544	1.99213	-3.07129	-0.649326	-0.983545	-2.65579	-3.4877	-3.23261	-3.3738	-3.14982	-0.220097	-0.995035	-2.82721	-2.19314	-0.229388	-2.85535	-1.78354	-1.87908	-1.92274	-2.7929	-0.584106	-1.49775
Ttu pre-miR071	3AS_3368216:588-713[21,21]	-1.95226	0.0877264	7.16472	0.025023	-1.91914	-1.0061	-2.26079	-1.90079	-1.20368	7.52166	-2.8546	7.67157	-3.36364	-1.50222	-3.69505	-1.18641	-1.05389	-1.5484	-1.13197	-1.62434	-0.870551	-1.14467	-0.505194	-1.81916	-1.55441	8.25001	-1.71551	-2.03762	-3.07129	-1.38629	-0.983545	-1.07083	-0.02827	-0.910686	-1.78884	0.0201018	-1.80506	-0.995035	0.342716	-3.7781	-2.43102	-2.85535	-1.78354	-1.39366	-1.18578	-2.7929	-0.2946	-2.23472
Ttu pre-miR072	3B_10417152:9115-9915[21,22]	-0.729869	-1.78674	-3.30186	-1.84945	-3.50411	-3.32803	-1.52382	-1.90079	-3.52561	-3.48186	-1.26963	-3.3694	-3.36364	-0.850148	-2.11009	-3.50834	-1.05389	-1.5484	-3.93933	-1.62434	-3.67791	-1.88164	-3.67512	-3.40412	-4.36177	-0.183779	-1.71551	-3.62258	-4.65625	-2.97125	-2.56851	-2.65579	-1.90274	-3.23261	-3.3738	-3.14982	-1.80506	-0.25807	-1.24225	-3.7781	-4.75295	-2.85535	-1.78354	-0.74158	-0.700349	-1.20793	-0.946676	-1.01232
Ttu pre-miR073	3B_10465553:5387-5598[21,21]	-1.95226	-0.20178	0.398576	-3.43441	0.196334	-0.520671	0.677809	0.421141	0.381283	0.910461	-1.26963	-1.78444	-0.556286	-0.60914	-0.235619	-0.700985	-0.316925	0.773525	-0.7694	0.491138	0.714412	-0.00716783	0.0253211	-1.08219	-0.661326	0.301647	-0.978544	-1.30066	-1.48633	0.729185	-2.56851	1.04465	-1.90274	-1.64765	0.874124	0.757067	0.516868	-0.25807	-0.019854	-0.318667	-1.29352	1.53697	-2.43561	-0.74158	-0.0482722	0.0144584	0.152859	0.824178
Ttu pre-miR074	3B_10527146:8073-8407[21,21]	1.21766	2.05456	0.157568	0.957909	1.25078	1.06429	1.01223	1.55864	0.72232	1.47234	0.689724	2.35852	1.39125	2.26028	2.13784	1.70111	1.44861	1.25895	1.01487	1.18302	2.10345	1.89095	1.87947	-0.596766	1.25294	2.01785	1.82881	2.04984	0.701302	1.11621	1.33838	1.86777	1.64158	1.52227	0.533087	1.80437	2.44287	1.50747	1.92768	0.614218	1.31314	0.60408	1.19997	1.22525	1.13615	0.666535	1.45542	1.38977
Ttu pre-miR075	3B_10618984:3164-3336[21,21]	-3.53722	-1.78674	-3.30186	-3.43441	-3.50411	-3.32803	-1.52382	-1.90079	-3.52561	-3.48186	-4.43956	-3.3694	-3.36364	-4.30958	-3.69505	-3.50834	-2.63885	-1.5484	-3.93933	-1.62434	-3.67791	-1.14467	-2.09016	-3.40412	-4.36177	-2.50571	-1.71551	0.284307	-4.65625	-1.38629	-2.56851	-2.65579	-3.4877	-3.23261	-3.3738	-3.14982	-0.220097	-2.58	-2.82721	-2.19314	-0.505023	-2.85535	-2.43561	-2.61605	-1.92274	-2.7929	-3.75403	-3.81968
Ttu pre-miR076	3B_10645232:7328-7515[21,21]	0.550239	0.0877264	0.157568	0.025023	-0.696751	0.372414	0.402175	-0.0263182	0.381283	-0.674501	-0.739119	-1.04747	0.336798	-0.222117	0.828511	0.1921	0.168502	0.326066	1.01487	-1.62434	0.228985	0.620863	1.07977	-0.234196	-0.661326	0.301647	-3.30047	0.284307	-0.74936	0.729185	0.601418	0.51413	0.760226	-0.910686	1.01851	0.93764	-0.220097	1.32689	0.632223	0.469829	0.861759	-0.047997	0.183296	0.32255	-0.0482722	0.0144584	1.10395	0.428249
Ttu pre-miR077	3B_10651148:2304-2430[21,22]	4.00967	4.27935	3.14108	3.86021	4.07332	3.89114	4.06714	4.12158	4.16788	2.66789	3.22578	2.56134	3.94924	3.60331	3.65368	3.71083	3.62793	3.80915	2.43571	3.66106	3.7058	4.01722	3.48475	2.57316	3.83299	2.53869	3.8594	3.51697	3.44704	3.25756	3.49758	4.00242	3.71197	3.4256	3.90232	3.92699	3.62121	3.75985	3.7727	3.75328	3.43192	3.93906	3.88889	3.73563	3.61124	3.97529	3.66382	3.80237
Ttu pre-miR078	3B_10768548:1536-1714[21,22]	-3.53722	-1.04978	-3.30186	-3.43441	-1.91914	-3.32803	-0.675828	-1.90079	-3.52561	-1.89689	-2.8546	-1.78444	-1.04171	-4.30958	-2.11009	-3.50834	0.168502	-0.326011	-2.35436	-1.62434	-3.67791	-1.88164	-1.35319	-3.40412	-2.03984	-0.920745	-0.978544	1.99213	-3.07129	-0.649326	-0.983545	-2.65579	-3.4877	-3.23261	-3.3738	-3.14982	-0.220097	-0.995035	-2.82721	-2.19314	-0.360633	-2.85535	-1.78354	-1.87908	-1.92274	-2.7929	-0.584106	-2.23472
Ttu pre-miR079	3B_10770692:15444-15578[21,21]	7.91347	8.53481	8.75037	8.24111	9.00789	8.18817	8.41075	8.50116	8.5273	8.25497	8.26715	7.65505	7.79686	8.18752	8.33872	8.0245	7.84999	8.02082	8.19157	7.60207	7.90188	8.0147	8.24561	8.02476	7.83576	7.3662	7.92775	8.24585	8.41605	7.99813	7.86299	7.99076	8.22526	7.90502	8.23214	8.01571	8.29429	8.07374	7.89645	8.08493	7.49824	7.9704	8.02543	8.10476	8.18796	8.0767	7.83234	7.87946
Ttu pre-miR080	3B_10771361:12350-12454[21,21]	3.64269	4.75242	3.70936	4.18764	4.91796	4.0207	3.52057	4.12158	4.65927	4.91475	4.14916	4.92981	2.97621	4.11249	3.40298	3.31184	2.91574	3.24167	3.20023	3.20009	3.77331	3.45226	3.01138	2.21059	3.64386	4.33978	4.46108	4.26616	4.81339	4.24791	3.62132	4.23902	3.35779	3.50885	4.12604	3.92699	4.07758	3.44237	3.15007	3.09227	3.39171	3.41143	3.33823	3.78198	3.52572	3.39693	3.46514	3.34019
Ttu pre-miR081	3B_6961484:1544-1664[21,20]	-3.53722	-1.78674	-3.30186	-3.43441	-3.50411	-1.74306	-3.84575	-3.48575	-3.52561	-3.48186	-4.43956	-3.3694	-3.36364	-4.30958	-3.69505	-3.50834	-2.63885	-3.13337	-3.93933	-3.2093	-3.67791	-3.4666	-3.67512	-3.40412	-4.36177	-2.50571	-1.71551	-3.62258	-4.65625	-2.97125	-2.56851	-2.65579	-3.4877	-3.23261	-3.3738	-3.14982	-1.80506	-2.58	-2.82721	-3.7781	-4.75295	-2.85535	-5.24297	-4.20101	-3.5077	-2.7929	-3.75403	-3.81968
Ttu pre-miR082	3DL_6895936:7745-8333[21,20]	4.31453	4.8523	5.91488	4.46646	4.01159	4.1066	4.69728	3.73342	3.76901	4.87129	4.04828	5.14235	4.28741	5.06329	4.95241	4.82705	4.72747	4.65454	5.42042	4.95561	4.58419	5.05304	5.42554	5.03467	4.77523	5.49992	5.22701	5.20078	5.11689	5.11089	4.78022	4.63883	5.04757	5.4987	4.5862	4.79854	5.45233	4.95138	4.96069	4.34602	5.44057	4.72208	5.11348	4.97142	5.00405	4.55583	5.11941	4.57693
Ttu pre-miR083	3DL_6916917:1452-1653[21,21]	0.550239	0.0877264	0.157568	0.025023	-0.696751	0.372414	0.402175	-0.0263182	0.381283	-0.674501	-0.739119	-1.04747	0.336798	-0.222117	0.828511	0.1921	0.168502	0.326066	0.918656	-1.62434	0.228985	0.620863	1.07977	-0.234196	-0.661326	0.301647	-3.30047	0.0778558	-0.74936	0.729185	0.601418	0.51413	0.599761	-0.910686	1.01851	0.93764	-0.220097	1.32689	0.632223	0.469829	0.919475	-0.047997	0.248884	0.32255	-0.0482722	0.0144584	1.00086	0.428249
Ttu pre-miR084	3DL_6918468:1-121[21,21]	3.66245	3.16745	2.25273	3.1655	3.86222	2.93876	3.23106	3.35974	3.57242	1.47234	2.63726	1.916	2.78611	2.94781	3.07313	2.8667	3.14251	2.79737	2.43571	2.21696	2.82989	3.19161	2.86404	1.35077	2.79811	1.58176	2.67681	2.39978	2.7616	2.81011	2.71689	3.27494	3.17051	2.74467	3.28441	3.11696	3.48034	2.84627	2.84522	2.66484	2.42696	3.21074	2.89146	3.26659	2.46958	2.87953	3.16483	2.68812
Ttu pre-miR085	3DL_6939216:449-759[21,23]	0.369667	0.0877264	0.946064	1.20945	0.888212	1.42686	0.061138	0.601713	-0.718252	1.04171	1.23287	-1.04747	0.723822	1.04797	1.7968	1.70111	0.820578	1.11456	1.34608	0.25013	0.96595	1.57779	1.68243	3.03882	1.25294	-0.183779	1.55751	1.5067	2.28626	1.27667	1.82381	1.04465	1.26719	0.854848	1.38108	1.24249	1.0023	1.32689	1.56511	2.24427	-0.360633	1.66821	1.57721	0.843382	1.35028	2.1613	1.80056	1.0383
Ttu pre-miR086	3DS_1198013:365-512[21,23]	1.21766	0.0877264	0.946064	1.69487	1.54029	0.578864	0.677809	1.15811	1.22928	0.605607	0.845844	0.718061	0.543249	1.04797	1.7968	1.34964	-0.316925	0.567074	2.40052	0.25013	0.714412	1.17726	1.27908	1.88128	0.682629	1.40118	1.34338	0.464879	1.27449	0.935636	0.890924	0.803637	1.03586	0.467825	0.874124	0.93764	1.0023	1.12044	1.26025	0.309364	1.3968	1.05154	1.19997	0.928271	1.01586	0.377028	0.769531	0.824178
Ttu pre-miR087	3DS_2550527:4538-4943[21,21]	0.369667	1.58249	1.34199	0.266031	0.743822	-0.520671	1.82667	0.601713	0.72232	1.47234	-0.739119	0.331038	-1.04171	0.899874	0.552876	-0.700985	-0.316925	-0.326011	1.10507	-0.0393764	-2.09294	0.23384	0.572809	0.0553105	0.393122	-2.50571	0.947456	0.0778558	0.473033	-0.163899	0.238848	2.2984	1.03586	0.674276	0.0856281	1.24249	1.36487	1.81232	0.342716	1.5073	0.376333	-1.27039	1.67589	0.928271	1.91856	0.666535	0.493896	-0.119239
Ttu pre-miR088	4AL_7045630:425-538[21,21]	-1.95226	-3.37171	-3.30186	-3.43441	-3.50411	-1.0061	-3.84575	-3.48575	-3.52561	-3.48186	-4.43956	-1.78444	-3.36364	-2.72462	-3.69505	-3.50834	-2.63885	-3.13337	-3.93933	-3.2093	-3.67791	-3.4666	-3.67512	-3.40412	-4.36177	-2.50571	-1.71551	-3.62258	-4.65625	-2.97125	-2.56851	-2.65579	-3.4877	-3.23261	-3.3738	-3.14982	-0.220097	-2.58	-2.82721	-3.7781	-4.75295	-2.85535	-5.24297	-4.20101	-3.5077	-2.7929	-2.16907	-3.81968
Ttu pre-miR089	4AL_7172058:468-608[21,21]	5.13873	5.34597	4.16574	5.2764	5.75092	5.15981	5.17384	5.33762	5.17136	5.04562	5.60073	4.88326	4.95377	5.16413	5.28509	5.20934	4.99777	4.90555	5.30147	5.24603	5.17696	5.12959	5.3389	4.90422	5.44075	4.878	5.33977	5.40808	5.61405	5.26237	5.06812	5.20839	5.29693	5.38577	5.61772	5.49042	5.64615	5.43681	5.29691	5.46269	4.9353	5.39731	5.51609	5.59503	5.5771	5.51544	5.51976	5.13742
Ttu pre-miR090	4AL_7172205:2512-2696[21,21]	-3.53722	-1.78674	-3.30186	-3.43441	0.583357	-3.32803	-0.145313	-3.48575	-0.355682	-3.48186	-4.43956	-3.3694	-3.36364	-1.98765	-3.69505	-3.50834	-2.63885	-3.13337	-3.93933	-3.2093	-3.67791	-3.4666	-3.67512	-3.40412	-4.36177	-2.50571	-3.30047	-3.62258	-4.65625	-2.97125	0.238848	0.15156	-3.4877	-3.23261	-3.3738	-0.342468	-1.80506	-2.58	1.07968	0.309364	-4.75295	-0.047997	-0.288772	-4.20101	-1.92274	-2.7929	-0.946676	-0.649753
Ttu pre-miR091	4AS_6011826:9649-9763[21,21]	2.61252	2.40965	2.1244	1.51979	2.72471	1.71637	2.22034	2.12896	2.20231	2.35103	1.90029	2.78035	2.19095	2.43189	2.13784	1.77706	2.11603	2.2929	1.7886	1.54559	1.81395	1.8188	2.59167	1.80533	1.97808	2.77969	1.90898	1.932	2.77838	1.42106	2.38569	3.12557	2.06689	2.60028	2.60348	3.04	2.10183	2.4644	2.21719	1.1761	2.11741	1.7885	2.49174	1.90751	1.70175	2.41656	2.65536	2.4841
Ttu pre-miR092	4BL_5443150:51-160[21,22]	0.163216	1.15186	-3.30186	1.08915	1.70535	1.19554	1.3637	1.03781	0.997955	-1.89689	1.11503	-1.78444	0.0957904	2.13336	1.6625	2.10637	0.168502	0.0365594	3.17962	1.18302	1.9368	1.66268	2.10624	1.88128	1.13009	-2.50571	1.55751	1.33161	1.64753	1.6726	0.890924	1.86777	1.7977	1.72158	1.01851	1.97946	1.89538	1.66793	2.21719	1.2663	1.87641	1.89954	2.12335	1.94874	2.27366	1.29457	1.60352	0.935209
Ttu pre-miR093	4BL_6913514:1577-1733[21,21]	-1.2153	-0.20178	-0.131938	-0.627054	-1.18218	0.578864	0.24171	-1.16382	-0.0661758	0.218584	-0.739119	-0.562047	-3.36364	0.734815	-0.235619	-0.338415	0.168502	0.567074	0.918656	-0.401947	0.022534	-0.00716783	1.07977	0.683342	-0.274302	0.301647	0.15896	0.769734	0.201731	-0.163899	-2.56851	0.15156	-0.680347	-0.425259	-1.05188	0.757067	1.89538	-0.25807	0.873231	-0.970744	0.456503	-1.27039	0.906778	-0.113549	0.579759	0.377028	0.152859	0.0872122
Ttu pre-miR094	4BL_6981217:1923-2047[21,23]	-0.729869	-3.37171	0.605027	-0.627054	-1.91914	-1.74306	-3.84575	-3.48575	-3.52561	-1.89689	-1.6322	-3.3694	-3.36364	-1.50222	-0.235619	-3.50834	-2.63885	-1.5484	-2.35436	-3.2093	-3.67791	-1.88164	0.0253211	-1.08219	-4.36177	-2.50571	-3.30047	-1.30066	0.201731	-1.38629	0.238848	-1.07083	0.212738	-0.425259	-3.3738	-1.56486	1.0023	-0.995035	-2.82721	-2.19314	-0.84606	-1.27039	-3.65801	-0.500572	-1.92274	-1.20793	-2.16907	-2.23472
Ttu pre-miR095	4BL_6983797:1314-1461[21,22]	1.50717	2.18288	1.55612	2.49633	2.56198	1.52995	1.76896	0.906568	1.60368	0.218584	1.17515	1.48858	1.68075	2.37692	2.4547	2.16409	2.005	1.51049	1.67538	2.76798	1.6075	2.26132	2.34725	0.988196	2.11397	0.301647	1.34338	2.10534	2.26261	2.58333	1.82381	2.47349	2.12701	2.54875	2.05246	2.46489	2.2824	1.66793	1.69635	1.07988	2.44672	2.00263	2.22464	1.52691	1.44649	1.29457	1.20017	1.22472
Ttu pre-miR096	4BL_7003290:2485-2686[21,21]	1.32076	1.83775	0.605027	2.05744	-0.696751	0.131405	1.19864	2.34714	1.22928	2.24606	0.769895	3.16976	0.884286	1.71279	1.59035	1.70111	1.75346	1.99592	-0.7694	3.09448	2.25283	2.02525	0.968738	-1.81916	0.592431	2.13815	1.09185	1.66282	-0.012394	2.91139	1.13193	0.15156	1.72175	2.3821	1.67059	1.24249	1.89538	2.17489	1.69635	1.1761	1.75484	-0.047997	1.69955	0.753184	2.68212	1.29457	2.7217	1.38977
Ttu pre-miR097	4BS_4868479:3508-3665[21,21]	-0.0777924	-0.20178	0.605027	1.32048	-0.334181	0.919901	0.24171	1.46845	-0.355682	-0.311931	0.689724	0.0900296	0.543249	-0.222117	-0.887696	1.34964	-0.316925	1.3902	2.1692	-0.401947	1.9368	1.39138	1.61028	-1.81916	1.41959	0.301647	2.25412	0.900978	-1.19682	0.198671	0.601418	0.803637	-0.317777	-0.910686	0.326636	0.550617	-0.220097	0.589927	1.07968	0.128792	0.376333	-2.85535	0.429457	-0.74158	0.192736	0.377028	0.769531	0.824178
Ttu pre-miR098	4BS_908529:8128-8244[21,21]	1.50717	2.89508	1.34199	1.85099	1.70535	1.06429	1.43965	2.0061	2.30728	1.162	0.917993	0.878526	1.92176	2.09981	2.18759	1.98351	1.60907	1.62152	2.21042	2.57206	2.25283	1.66268	1.99731	1.45386	1.13009	1.40118	1.34338	2.44351	1.85154	1.6726	1.82381	1.98806	2.12701	2.05279	1.38108	2.63154	2.2824	1.81232	2.38224	1.64817	2.79394	1.23211	2.01442	1.47141	1.98415	2.06508	2.31206	1.85275
Ttu pre-miR099	4DL_14328697:2100-2218[21,20]	-3.53722	-1.04978	-3.30186	-3.43441	-3.50411	-3.32803	-3.84575	-3.48575	-3.52561	-3.48186	-4.43956	-3.3694	-3.36364	-4.30958	-3.69505	-3.50834	-2.63885	-3.13337	-3.93933	-1.62434	-3.67791	-3.4666	-3.67512	-3.40412	-4.36177	-2.50571	-3.30047	-3.62258	-3.07129	-2.97125	-2.56851	-1.07083	-3.4877	-3.23261	-3.3738	-3.14982	-1.80506	-2.58	-2.82721	-3.7781	-3.16799	-2.85535	-3.65801	-4.20101	-1.92274	-2.7929	-3.75403	-3.81968
Ttu pre-miR100	4DL_14365128:1054-1246[21,21]	-0.367299	1.83775	2.25273	0.025023	0.196334	0.131405	0.546565	0.421141	-0.0661758	2.24606	0.315329	0.331038	0.336798	1.84017	0.00538864	0.1921	1.75346	0.0365594	-0.7694	0.697589	1.36649	1.05696	2.20752	0.683342	1.0645	0.953724	1.22309	2.04984	0.95846	1.78363	1.51896	1.73652	0.212738	1.52227	0.713659	1.49403	1.89538	1.32689	2.21719	1.43135	1.17779	0.845088	1.76826	1.00844	1.91856	0.907543	1.20017	1.60659
Ttu pre-miR101	4DL_14379829:2009-2316[21,21]	2.52887	2.77804	1.09045	2.79441	1.54029	2.02953	1.88217	2.53662	2.66422	3.23239	2.21865	4.03148	2.19095	3.76188	2.78068	3.38648	3.66493	3.68681	-0.7694	3.93025	3.46165	3.13331	2.15777	-1.08219	2.5086	3.68412	2.48089	2.91657	0.201731	3.17849	3.66031	3.22685	2.92169	3.48163	3.47169	3.38934	3.32422	2.17489	2.72738	2.28799	2.96815	2.5022	3.00021	1.4137	2.37494	1.45503	3.54059	2.68812
Ttu pre-miR102	4DL_14403112:2110-2224[21,21]	2.61252	2.40965	2.1244	1.51979	2.72471	1.71637	2.17662	2.12896	2.20231	2.35103	1.86422	2.78035	2.19095	2.43189	2.13784	1.77706	2.11603	2.2929	1.7886	1.54559	1.81395	1.8188	2.59167	1.80533	1.94202	2.77969	1.90898	1.932	2.7616	1.42106	2.38569	3.12557	2.06689	2.60028	2.55693	3.04	2.10183	2.4644	2.21719	1.1761	2.11741	1.7885	2.49174	1.90751	1.70175	2.41656	2.65536	2.4841
Ttu pre-miR103	4DS_2267341:243-431[21,21]	-0.367299	1.27215	1.65233	-0.627054	-0.334181	-0.520671	0.061138	-0.0263182	-1.20368	1.04171	0.0840033	-1.04747	0.0957904	0.975823	-0.887696	-1.92338	1.60907	-1.5484	-1.6174	0.25013	0.409557	0.440291	1.53433	0.50277	-1.19184	0.664217	-0.130547	0.284307	0.473033	0.729185	0.890924	1.59213	-0.317777	1.01531	-0.203879	1.49403	-0.220097	0.879434	1.81665	0.745463	-0.109094	-0.047997	1.44353	0.656969	1.53669	0.377028	-0.0535915	1.46572
Ttu pre-miR104	4DS_2286849:5952-6095[21,21]	-1.2153	-1.04978	0.157568	-0.627054	-0.334181	-1.74306	-1.52382	-0.315825	-0.355682	0.910461	-2.11763	0.331038	-1.04171	-0.850148	-2.11009	-1.92338	-1.05389	-0.811437	-3.93933	-0.887373	-0.218474	-0.296674	-2.09016	-3.40412	-0.902334	0.664217	-0.493117	-1.30066	-3.07129	-0.649326	-0.246579	-1.07083	-0.317777	-0.425259	0.326636	-1.56486	-1.80506	-2.58	-0.505281	-0.970744	-0.84606	-2.85535	-1.54253	-1.39366	-0.337779	0.0144584	-0.584106	-1.49775
Ttu pre-miR105	4DS_2308333:7838-8052[21,21]	-0.729869	0.715758	0.398576	-1.11248	-0.696751	-1.0061	-0.145313	-3.48575	-1.20368	-1.15993	-1.26963	-1.04747	-1.77868	-1.50222	-0.235619	-0.0489085	-1.05389	-3.13337	0.148138	-0.401947	0.228985	-1.14467	-0.215687	-1.81916	0.0305522	0.953724	-0.130547	-0.452659	-0.95581	-1.38629	0.238848	-0.333867	-1.16577	-0.910686	0.0856281	0.309608	0.516868	0.589927	-0.505281	-0.0776593	0.801638	0.314573	-0.995041	-0.74158	0.884614	-1.20793	0.769531	-1.49775
Ttu pre-miR106	5AL_2806065:1012-1140[21,21]	-1.95226	-1.78674	-3.30186	-0.627054	-3.50411	-1.74306	-3.84575	-1.90079	-3.52561	-0.674501	-1.6322	-1.78444	0.336798	0.213982	-0.525126	-1.18641	-1.05389	0.0365594	-3.93933	-0.0393764	-1.35598	-0.00716783	-0.215687	-1.81916	-0.274302	-0.183779	-0.493117	-3.62258	-4.65625	-2.97125	-2.56851	-2.65579	-1.16577	-3.23261	-3.3738	-0.827895	1.0023	-2.58	-1.24225	-3.7781	0.532452	-2.85535	-5.24297	-4.20101	-3.5077	-2.7929	-3.75403	-3.81968
Ttu pre-miR107	5AL_2807709:2687-2918[21,21]	3.06269	0.535185	1.74253	1.51979	1.7813	1.19554	1.3637	3.08411	0.997955	1.04171	3.6532	0.878526	1.76564	2.29033	2.23569	1.98351	2.21913	2.64799	2.90616	2.00015	2.10345	1.95967	3.09307	2.52662	1.36616	2.13815	1.74392	2.56724	2.46269	2.15803	1.67942	2.09909	2.39494	1.52227	1.9116	1.80437	1.65437	2.3742	2.03077	1.77649	2.36599	2.27393	2.43651	2.24193	3.26048	1.45503	2.47479	1.85275
Ttu pre-miR108	5AS_1463548:543-968[21,23]	4.21097	4.34939	4.65814	4.0332	4.16123	3.63776	4.03076	4.02995	3.44018	4.35735	4.36457	4.29593	4.03724	4.10405	4.47987	3.82258	3.62793	3.94345	5.53843	3.80193	3.88434	4.18445	4.97234	5.16953	4.23442	4.36466	3.8992	4.44888	4.48074	3.87424	3.80653	4.11239	4.46067	4.58117	4.30568	4.35002	4.42376	4.21442	3.94098	3.98345	4.5255	4.01501	4.22667	4.32647	4.25385	4.51999	4.11015	3.95511
Ttu pre-miR109	5AS_1463548:545-704[21,21]	-0.367299	-0.56435	-0.979935	0.025023	-0.696751	0.372414	0.061138	-0.315825	-3.52561	-1.15993	-2.8546	-0.199477	-0.556286	-0.0616521	-0.235619	-0.338415	-0.316925	-0.326011	-1.6174	-0.887373	-1.35598	-0.00716783	-0.505194	-1.81916	-2.03984	-0.920745	-0.978544	-0.815229	-1.8489	-1.38629	-0.983545	0.15156	-0.02827	0.226817	0.533087	0.550617	1.0023	-0.25807	-0.505281	-0.608174	-0.360633	-1.27039	-0.384988	-1.39366	-3.5077	-1.20793	-0.0535915	-1.49775
Ttu pre-miR110	5BL_10839873:2012-2113[21,21]	-1.95226	0.0877264	4.09902	0.266031	-1.18218	-3.32803	-1.0384	-3.48575	-1.94064	3.41296	-2.11763	3.57311	-3.36364	-1.13965	-3.69505	-3.50834	-2.63885	-3.13337	-3.93933	-3.2093	-3.67791	-3.4666	-3.67512	-3.40412	-1.19184	3.51666	-3.30047	-1.30066	-0.408323	-0.649326	-2.56851	-1.07083	-3.4877	-0.0626894	-1.78884	-0.342468	-0.220097	-2.58	-0.505281	-3.7781	-3.16799	-2.85535	-5.24297	-1.03109	-3.5077	-0.470968	-3.75403	-3.81968
Ttu pre-miR111	5BL_10857319:6203-6321[21,21]	1.59206	2.89508	-0.494508	0.813519	0.583357	1.19554	0.909135	0.21469	0.174832	-0.311931	0.769895	0.878526	-0.193716	2.58524	0.697266	1.84921	1.26804	1.51049	0.148138	1.74489	2.10345	1.66268	1.27908	-3.40412	2.48372	1.19473	2.92835	3.59658	1.01618	0.935636	0.890924	0.15156	1.03586	1.41124	1.14976	0.550617	2.58726	0.589927	1.07968	0.128792	2.06723	1.05154	1.09688	-0.113549	0.579759	0.666535	1.67223	1.3096
Ttu pre-miR112	5BL_10862247:506-657[21,21]	-0.0777924	-0.56435	0.398576	0.957909	-1.91914	0.372414	-0.145313	0.421141	-0.355682	-0.311931	-0.352096	-0.562047	-0.193716	-0.850148	-1.37312	0.39855	-0.316925	0.954097	0.918656	-0.887373	0.96595	0.925718	0.848443	-1.81916	0.995787	-0.183779	1.45442	0.625344	-0.95581	-0.649326	-0.246579	0.51413	-1.16577	-0.910686	-1.05188	-0.342468	-0.220097	0.589927	0.342716	-2.19314	-0.229388	-2.85535	-0.198575	-0.74158	0.192736	0.0144584	-0.0535915	0.267784
Ttu pre-miR113	5BL_10900336:7280-7398[21,21]	4.53424	5.41293	3.70936	4.72041	5.38768	4.40668	4.6501	4.64868	4.98615	4.47815	4.40906	4.53146	3.93098	4.70444	3.75616	3.74905	3.58997	4.12402	2.50362	3.44891	3.73995	3.79079	3.54405	2.2683	4.32123	4.31447	4.42063	4.7481	4.8416	4.74984	3.84088	4.58261	3.61033	4.29877	4.60919	4.52966	3.86737	3.75985	3.51264	3.90138	3.48067	3.55404	3.93445	4.20413	4.06973	3.77696	3.5947	3.88768
Ttu pre-miR114	5BL_10900420:5207-5365[21,21]	-0.0777924	0.328735	-0.131938	-1.84945	0.402785	-3.32803	-3.84575	-0.0263182	0.561855	-0.0224245	-0.980127	0.0900296	-0.556286	-0.222117	-0.525126	-0.0489085	-0.316925	0.0365594	2.36446	-3.2093	0.714412	-0.296674	1.07977	1.45386	0.393122	1.19473	0.786991	-2.03762	-1.48633	-1.38629	-0.246579	0.51413	0.599761	-1.64765	-3.3738	0.0201018	0.516868	0.227357	-0.505281	0.745463	0.105031	0.314573	0.371741	-1.39366	0.740224	-0.470968	0.152859	0.572639
Ttu pre-miR115	5BL_10924917:10800-10903[21,21]	-3.53722	-3.37171	-3.30186	-3.43441	4.59918	-3.32803	4.87876	-3.48575	4.24918	-3.48186	-4.43956	-3.3694	-3.36364	-2.72462	-3.69505	-3.50834	-2.63885	-3.13337	-3.93933	-3.2093	-3.67791	-3.4666	-3.67512	-1.81916	-4.36177	-2.50571	-3.30047	-3.62258	-4.65625	-2.97125	4.63116	4.60159	-3.4877	-3.23261	-3.3738	-3.14982	-1.80506	-2.58	-2.82721	3.62278	-4.75295	4.2842	-5.24297	-4.20101	5.37188	-2.7929	4.80439	4.05684
Ttu pre-miR116	5BL_4098048:1329-1488[21,21]	-3.53722	-1.78674	-3.30186	-1.11248	-3.50411	-1.74306	-3.84575	-1.90079	-3.52561	-1.15993	-1.6322	-1.78444	0.0957904	0.0827378	-0.525126	-3.50834	-1.05389	0.0365594	-3.93933	-0.0393764	-1.35598	-0.00716783	0.0253211	-3.40412	-0.274302	-0.183779	-0.493117	-3.62258	-4.65625	-2.97125	-2.56851	-2.65579	-1.16577	-3.23261	-3.3738	-0.827895	1.0023	-2.58	-1.24225	-3.7781	0.456503	-2.85535	-5.24297	-4.20101	-3.5077	-2.7929	-3.75403	-3.81968
Ttu pre-miR117	5BS_1436381:3174-3323[21,21]	5.27976	5.74464	6.31101	5.12401	5.42958	5.10243	5.4327	5.46553	5.31044	5.53773	5.59249	5.74173	4.85068	5.57459	5.5834	5.20247	5.09586	4.96992	6.95625	4.86216	5.10673	5.04515	5.85431	6.53399	5.14007	5.229	5.21916	5.71504	6.29139	5.58717	5.49219	5.51913	5.25713	5.67127	5.68419	5.58827	5.39461	5.24655	5.23349	5.5234	5.25967	5.38782	5.71341	5.5455	5.78921	5.4692	5.62751	5.31218
Ttu pre-miR118	5DL_4521474:1243-1354[21,21]	0.855093	1.27215	-0.494508	-0.264484	-0.334181	-0.520671	0.061138	0.421141	-0.0661758	1.27303	0.845844	1.15416	-1.04171	1.04797	1.5144	-0.338415	0.531072	0.954097	-0.7694	0.491138	1.36649	0.440291	0.848443	0.0553105	0.161797	0.664217	-0.130547	0.900978	-0.408323	0.198671	2.07535	1.43167	1.15615	1.29095	1.01851	-0.342468	0.516868	-2.58	0.873231	-0.0776593	0.97497	-0.533424	0.779399	0.843382	0.399187	-0.470968	1.45542	0.703884
Ttu pre-miR119	5DL_4600364:12210-12363[21,21]	-0.729869	-0.56435	-0.979935	-0.264484	-0.696751	0.372414	-0.145313	-0.315825	-3.52561	-1.15993	-2.8546	-0.199477	-1.77868	-0.0616521	-0.235619	-1.18641	-0.316925	-0.326011	-1.6174	-0.887373	-0.870551	-0.296674	-0.505194	-1.81916	-2.7768	-2.50571	-1.71551	-0.815229	-1.8489	-1.38629	-2.56851	0.15156	0.212738	0.226817	0.533087	0.550617	0.516868	-0.25807	-0.019854	-0.970744	-0.505023	-1.27039	-0.488081	-1.39366	-3.5077	-1.20793	0.152859	-2.23472
Ttu pre-miR120	5DS_2730070:7469-7599[21,20]	-0.367299	-1.78674	12.7106	-0.264484	-3.50411	0.131405	-1.0384	-1.16382	-1.20368	11.6466	-0.352096	12.4438	-1.04171	-2.72462	-0.525126	-3.50834	3.08907	-3.13337	-1.6174	-1.62434	-0.870551	-0.659245	-0.867764	-1.08219	0.592431	11.7744	0.399968	-1.30066	0.0986374	-2.97125	1.33838	0.51413	1.15615	-3.23261	-1.78884	1.0981	-1.80506	-2.58	-0.505281	-2.19314	-2.43102	-1.27039	-1.78354	-1.87908	-3.5077	-1.20793	-0.584106	-3.81968
Ttu pre-miR121	6AL_5834108:4001-4245[21,20]	1.32076	-1.78674	-3.30186	-0.264484	0.196334	-0.158101	-0.675828	1.03781	0.561855	-3.48186	-0.191631	0.331038	0.0957904	-0.850148	0.00538864	-1.18641	-1.05389	-0.326011	-0.0324345	-0.887373	-0.507981	-0.296674	-0.867764	-0.234196	-0.902334	0.953724	0.15896	-0.452659	0.388144	0.198671	-0.983545	-2.65579	-0.680347	0.467825	0.326636	1.24249	-1.80506	0.227357	0.632223	-2.19314	-3.16799	-1.27039	-0.488081	-0.74158	-0.0482722	-1.20793	-0.946676	-0.649753
Ttu pre-miR122	6AS_4358836:3043-3194[21,22]	0.163216	-1.04978	-1.7169	-3.43441	-0.696751	-1.74306	-2.26079	-3.48575	-0.718252	-3.48186	-2.8546	-1.78444	-3.36364	-1.50222	-3.69505	-1.18641	-1.05389	-1.5484	-2.35436	-0.887373	-2.09294	-1.88164	-3.67512	-1.81916	-2.7768	-2.50571	-3.30047	-3.62258	-1.19682	-0.649326	-2.56851	-2.65579	-3.4877	-0.910686	-3.3738	-1.56486	-1.80506	-2.58	-2.82721	-3.7781	-3.16799	-2.85535	-2.92104	-2.61605	-1.92274	-2.7929	-1.4321	-3.81968
Ttu pre-miR123	6AS_4414974:269-369[21,21]	-3.53722	-0.20178	-0.979935	-3.43441	-1.91914	-1.0061	-0.145313	-0.0263182	-0.355682	-1.15993	-0.191631	-1.04747	-1.77868	-0.60914	-1.37312	-3.50834	0.168502	0.326066	-0.479894	-0.401947	-0.218474	0.781328	-0.215687	-1.81916	-1.19184	-2.50571	-0.978544	-0.815229	-1.19682	-1.38629	-0.246579	-1.07083	-0.317777	-0.910686	-1.05188	-1.56486	1.0023	-0.25807	-1.24225	-0.608174	0.201246	-1.27039	0.114583	-1.39366	-0.0482722	-0.470968	0.152859	0.703884
Ttu pre-miR124	6AS_4427915:1850-2014[21,23]	4.17014	4.34939	4.6465	3.96647	4.10322	3.56679	4.006	3.98186	3.50782	4.33193	4.3581	4.19284	3.98509	4.03472	4.48982	3.76778	3.55097	3.90006	5.54247	3.77938	3.88434	4.17003	4.99377	5.2069	4.24926	4.31447	3.87944	4.44888	4.48586	3.87424	3.84088	4.03071	4.41317	4.48848	4.24825	4.26803	4.38476	4.21442	3.94098	3.95661	4.51149	4.03947	4.1979	4.30281	4.2802	4.53802	4.09772	3.92851
Ttu pre-miR125	6BL_2597709:6894-6995[21,21]	-1.95226	-1.78674	-3.30186	-1.84945	-1.91914	-3.32803	-3.84575	-1.16382	-1.94064	-1.15993	-1.26963	-1.04747	-3.36364	-0.60914	-2.11009	-1.92338	-1.05389	-0.811437	-0.7694	-3.2093	-1.35598	-1.88164	-0.867764	-0.596766	-0.902334	-2.50571	-0.493117	-0.452659	-4.65625	0.198671	-0.983545	-2.65579	-3.4877	-1.64765	-1.78884	-1.56486	-0.220097	-0.995035	-0.019854	-0.970744	-0.665488	-0.533424	-0.488081	-0.74158	0.192736	-0.470968	-0.946676	-1.01232
Ttu pre-miR126	6BL_4325858:2188-2304[21,21]	-1.95226	-1.04978	-1.7169	-3.43441	-1.91914	-1.0061	-0.386321	-1.90079	-1.20368	-3.48186	-2.8546	-1.04747	-1.77868	-1.98765	-3.69505	-1.18641	-1.05389	-3.13337	0.148138	0.25013	-0.507981	-0.659245	-0.505194	0.0553105	-1.19184	-2.50571	-1.71551	0.0778558	-0.568787	-2.97125	0.601418	-0.333867	-1.90274	-1.64765	-0.566449	-3.14982	-1.80506	-0.995035	0.342716	-3.7781	-1.58303	-0.533424	-0.850651	-0.500572	-0.0482722	-2.7929	-0.584106	-2.23472
Ttu pre-miR127	6BL_4379288:6781-6905[21,21]	1.10663	1.58249	-0.979935	1.20945	0.402785	-0.158101	-0.675828	0.21469	1.11825	0.218584	0.604835	0.0900296	-0.193716	1.75651	0.697266	0.579123	1.75346	0.567074	1.18996	1.03863	1.53155	1.05696	1.53433	0.0553105	1.36616	1.19473	0.786991	0.0778558	-0.74936	-0.649326	1.33838	1.2511	0.419189	0.467825	-1.78884	1.24249	-0.220097	1.12044	1.42072	-0.0776593	1.75484	0.60408	1.4985	1.29084	1.35028	0.666535	1.45542	0.935209
Ttu pre-miR128	6BS_3027904:1650-1774[21,21]	-0.367299	-1.04978	-3.30186	-1.11248	-3.50411	-1.74306	-1.0384	-1.90079	-1.94064	-1.89689	-1.26963	-1.78444	-3.36364	-2.72462	-2.11009	-0.338415	-2.63885	0.0365594	-2.35436	-0.887373	-1.35598	-0.296674	-0.867764	-1.81916	-4.36177	-2.50571	-3.30047	-2.03762	-4.65625	-2.97125	-2.56851	-1.07083	-1.16577	-1.64765	-1.78884	-0.342468	-1.80506	-2.58	-0.505281	-3.7781	-0.665488	-0.533424	-0.719407	-1.87908	-1.92274	-2.7929	-0.584106	-1.01232
Ttu pre-miR129	6DL_1098508:798-916[21,21]	-3.53722	-0.20178	0.157568	-1.11248	-1.91914	-1.74306	0.24171	-1.90079	-1.20368	-0.674501	-2.8546	-0.199477	-1.77868	0.0827378	-2.11009	-0.700985	-0.316925	0.0365594	-0.0324345	0.697589	0.022534	-0.296674	0.231772	-0.234196	-0.661326	-0.920745	-0.978544	0.625344	-0.74936	-0.649326	0.238848	0.15156	-1.16577	-1.64765	-0.203879	-0.827895	-1.80506	-0.25807	-1.24225	-2.19314	-0.109094	-0.047997	-0.599113	-0.113549	-0.700349	-2.7929	-0.2946	-1.49775
Ttu pre-miR130	6DL_3224713:596-697[21,21]	-3.53722	-3.37171	1.45302	-3.43441	-3.50411	-3.32803	-3.84575	-3.48575	-3.52561	1.04171	-4.43956	0.331038	-3.36364	-4.30958	-3.69505	-3.50834	-2.63885	-3.13337	-3.93933	-3.2093	-3.67791	-3.4666	-3.67512	-3.40412	-4.36177	0.953724	-3.30047	-3.62258	-4.65625	-2.97125	-2.56851	-2.65579	-3.4877	-3.23261	-3.3738	-3.14982	-1.80506	-2.58	-2.82721	-3.7781	-4.75295	-2.85535	-5.24297	-4.20101	-3.5077	-2.7929	-3.75403	-3.81968
Ttu pre-miR131	6DL_3295162:3761-3917[21,23]	0.855093	1.38318	-0.494508	1.20945	1.45009	0.372414	0.402175	0.762178	0.561855	-0.674501	0.917993	0.537489	1.39125	1.52331	1.25915	1.53605	-0.316925	1.25895	2.28949	-0.401947	1.36649	1.05696	1.45416	2.74563	1.19282	0.301647	1.90898	1.5067	1.27449	1.78363	0.601418	0.51413	1.26719	1.41124	1.67059	2.20773	2.10183	1.12044	1.69635	1.43135	-0.229388	0.314573	0.906778	0.753184	1.44649	1.85096	0.333432	0.703884
Ttu pre-miR132	6DL_3324696:4649-4772[21,21]	2.07749	5.46435	4.68113	4.06544	4.49025	3.6832	3.73168	4.23535	3.89225	5.50399	3.71526	5.06105	3.37783	4.71556	3.54335	2.99945	2.40554	3.49599	4.87766	3.44891	3.48197	3.71331	3.77609	3.46624	4.21944	5.08675	4.63617	1.02127	0.0986374	-1.38629	3.31414	4.72791	2.92169	-0.425259	-1.05188	3.59164	3.74953	4.1065	3.51264	3.04208	2.54167	2.6365	3.07444	3.5337	2.75908	2.33639	3.01415	1.53787
Ttu pre-miR133	6DS_1680898:5760-5939[21,21]	-0.729869	-1.04978	-0.494508	-0.627054	-1.18218	-1.74306	-0.386321	-0.315825	-0.355682	-0.674501	-2.11763	-1.04747	-3.36364	-1.50222	-0.887696	-1.18641	-1.05389	0.326066	0.815562	-0.0393764	-0.218474	-1.14467	-0.505194	0.988196	-0.274302	0.301647	-0.978544	-0.452659	-0.568787	-1.38629	-0.246579	0.15156	-0.02827	-1.64765	-0.203879	0.309608	-0.220097	-0.25807	-0.505281	-1.45617	-1.29352	-1.27039	0.114583	-0.113549	-0.0482722	-0.470968	-0.584106	-0.649753
Ttu pre-miR134	6DS_2076996:11483-11646[21,21]	-3.53722	-3.37171	1.09045	-3.43441	-3.50411	-3.32803	-3.84575	-3.48575	-3.52561	1.64743	-4.43956	1.02292	-3.36364	-4.30958	-3.69505	-3.50834	-2.63885	-3.13337	-3.93933	-3.2093	-3.67791	-3.4666	-3.67512	-3.40412	-4.36177	0.664217	-3.30047	-3.62258	-4.65625	-2.97125	-2.56851	-2.65579	-3.4877	-3.23261	-3.3738	-3.14982	-1.80506	-2.58	-2.82721	-3.7781	-4.75295	-2.85535	-5.24297	-4.20101	-3.5077	-2.7929	-3.75403	-3.81968
Ttu pre-miR135	6DS_2109787:156-325[21,22]	3.8115	2.96814	1.55612	3.68453	3.03505	3.6832	2.69341	4.19373	2.35704	2.2995	4.15663	4.1463	3.62504	4.06111	3.94157	3.63121	4.23151	3.09545	4.41382	3.09448	3.03634	3.75257	3.72576	4.81988	3.35933	3.90368	3.29944	3.84502	4.21719	3.92356	2.98608	3.64799	3.86103	4.2512	4.1419	3.67036	2.2824	3.89574	4.11531	4.0611	2.14187	4.01501	4.00733	3.37642	3.82321	4.30514	4.59026	4.05684
Ttu pre-miR136	6DS_2127851:2783-2942[21,23]	2.34542	1.67269	1.82742	1.77504	1.92216	1.19554	1.82667	1.79965	1.60368	1.47234	1.62653	1.15416	1.84581	1.84017	2.03287	2.4224	1.44861	1.3902	2.69003	1.31426	1.36649	1.74285	1.75115	2.15047	1.19282	1.58176	1.65372	1.33161	1.91361	1.27667	1.33838	1.86777	1.46649	1.62537	1.67059	1.60506	1.89538	1.50747	1.69635	0.865757	1.78621	1.53697	1.69955	1.22525	1.35028	0.907543	1.20017	0.935209
Ttu pre-miR137	7AL_4455284:1972-2395[21,23]	-0.367299	0.715758	1.2217	0.957909	1.85345	0.759437	0.909135	0.421141	0.72232	1.94441	0.0840033	0.537489	0.884286	1.62116	2.37104	1.44586	1.60907	1.82083	0.918656	1.43455	1.53155	1.95967	1.53433	1.11944	1.41959	0.301647	1.65372	1.58687	0.835603	2.07314	1.95505	0.51413	1.72175	1.81178	0.874124	2.05963	2.10183	1.81232	1.26025	1.57945	1.72278	1.89954	2.30393	1.15654	1.98415	1.11399	1.97389	1.53787
Ttu pre-miR138	7AL_4509813:277-397[21,21]	2.34542	2.85711	2.58078	1.77504	2.27725	2.02953	2.08498	1.55864	1.60368	2.07273	1.44308	2.30302	1.59056	2.40467	2.53377	2.16409	2.31534	1.99592	2.08304	0.878161	1.87668	2.14811	1.53433	0.843806	1.41959	2.13815	1.65372	2.26006	2.058	2.70117	1.33838	2.55366	2.53467	2.9962	1.75548	1.80437	1.36487	1.94356	2.12699	0.745463	1.93355	1.23211	1.89658	0.843382	2.32519	1.29457	1.73782	1.67217
Ttu pre-miR139	7AL_4555176:4297-4660[21,23]	2.44006	2.93208	6.41753	2.34695	5.46456	2.22656	5.5096	2.24217	5.27205	6.29128	2.99507	2.12245	4.05421	6.20316	4.24159	3.82258	5.29778	4.06631	5.92021	2.0761	3.72297	4.00101	4.21362	5.46932	2.58075	2.13815	2.88935	3.3661	3.37166	3.17849	4.97839	5.17075	3.86103	3.50885	2.77594	4.33399	4.38476	5.4807	5.28653	5.16148	3.28597	5.64847	5.62663	5.45541	5.41414	6.03683	4.74979	5.35275
Ttu pre-miR140	7AL_4557271:1068-1223[21,21]	2.39351	3.49866	3.617	2.75542	0.583357	2.09824	1.10844	1.79965	0.174832	2.44888	2.54913	2.85942	2.06262	1.91924	2.53377	2.79544	1.44861	2.2929	4.39607	1.31426	2.25283	2.08799	2.95424	3.69391	1.61551	1.74222	1.98493	2.21031	2.30953	0.729185	-0.246579	0.803637	1.86985	1.81178	1.58039	2.05963	1.89538	1.50747	2.30207	1.71375	1.78621	1.7885	2.15791	2.27472	2.60082	2.2515	1.67223	1.73491
Ttu pre-miR141	7AL_4557953:1845-1977[21,21]	0.710704	0.0877264	-0.979935	0.653054	-1.18218	-0.158101	0.402175	-1.16382	-0.355682	-0.0224245	0.204298	-0.199477	-0.193716	0.734815	0.00538864	0.39855	-2.63885	0.773525	-0.7694	-0.0393764	0.228985	0.620863	0.231772	-1.08219	-2.03984	-0.183779	-1.71551	-0.815229	-0.95581	-2.97125	-0.246579	0.51413	0.419189	-0.910686	-0.566449	0.93764	-0.220097	-0.995035	1.07968	-2.19314	0.376333	-0.047997	0.687769	-1.03109	-0.0482722	0.0144584	1.00086	-0.119239
Ttu pre-miR142	7AS_4054228:370-588[21,21]	-3.53722	0.535185	-1.7169	-1.84945	-1.91914	-3.32803	-1.52382	-0.315825	0.174832	-3.48186	-2.11763	-1.04747	-1.77868	0.0827378	-0.887696	-1.92338	-1.05389	-0.326011	-1.6174	-0.401947	-1.35598	-1.88164	-1.35319	-1.81916	-1.19184	-0.183779	-0.978544	-0.163152	-1.8489	-1.38629	-0.983545	-2.65579	-1.16577	-0.910686	-1.05188	-1.56486	-0.220097	0.227357	-0.019854	-2.19314	-0.505023	-1.27039	0.114583	-1.87908	-0.337779	-1.20793	-0.584106	-1.49775
Ttu pre-miR143	7AS_4192939:183-342[21,21]	-1.2153	-1.78674	-0.131938	-0.264484	-0.696751	-0.520671	-0.675828	-0.315825	-0.718252	0.218584	-0.352096	-0.562047	-1.04171	-1.98765	-0.887696	-0.338415	-2.63885	-0.811437	0.148138	-0.887373	0.228985	1.05696	-0.215687	-3.40412	0.592431	-0.920745	0.947456	0.625344	-1.8489	0.729185	-0.246579	-1.07083	-0.317777	-0.910686	-0.203879	-0.342468	0.516868	-0.995035	-0.505281	-0.608174	1.12969	-0.533424	-1.54253	-1.03109	-3.5077	-2.7929	0.889825	-1.49775
Ttu pre-miR144	7BL_6697191:1082-1210[21,20]	2.69159	2.77804	-3.30186	1.51979	-3.50411	1.06429	-3.84575	3.05341	-3.52561	-3.48186	2.43081	-3.3694	2.25107	4.03472	2.6448	-1.92338	2.64655	-3.13337	-3.93933	3.09448	-3.67791	-3.4666	-3.67512	3.6293	-4.36177	-2.50571	-3.30047	1.1323	2.95108	3.68696	-2.56851	-2.65579	2.85215	4.38944	3.65962	4.1448	2.8388	-2.58	1.07968	-3.7781	2.14187	-2.85535	-5.24297	-4.20101	-3.5077	-2.7929	-3.75403	-3.81968
Ttu pre-miR145	7BL_6747767:3655-3839[21,21]	-1.95226	0.0877264	0.605027	-0.264484	-0.0446741	-0.158101	-0.386321	-1.90079	-0.355682	1.27303	-1.6322	-0.199477	-3.36364	0.334277	-0.525126	-0.0489085	-1.05389	0.326066	0.148138	-0.887373	0.409557	0.925718	0.572809	-3.40412	1.13009	-0.920745	1.65372	1.33161	-0.263933	1.27667	0.238848	-2.65579	-0.317777	-0.910686	-0.203879	-0.827895	2.2824	0.227357	-0.505281	0.309364	1.55083	0.314573	-0.288772	-0.74158	-0.700349	0.0144584	1.10395	-0.360247
Ttu pre-miR146	7BS_3066651:303-483[21,21]	-0.367299	1.9137	2.25273	0.472482	0.402785	0.372414	1.01223	0.421141	0.561855	2.2995	0.315329	0.878526	0.336798	1.79894	0.21184	0.39855	1.75346	0.567074	0.704531	0.697589	1.45138	1.66268	2.20752	0.683342	1.61551	0.953724	1.82881	2.21031	1.01618	2.07314	1.51896	1.73652	0.599761	1.41124	0.713659	1.49403	2.2824	1.50747	2.12699	1.5073	1.98852	1.05154	1.72282	1.00844	1.91856	0.907543	1.53137	1.60659
Ttu pre-miR147	7BS_3092551:11287-11445[21,22]	0.550239	-0.20178	-0.979935	-1.84945	-0.334181	-1.74306	-0.145313	-3.48575	-0.0661758	-0.674501	-1.6322	-1.04747	-1.77868	-0.60914	-3.69505	-0.700985	-0.316925	-0.811437	-2.35436	-0.401947	-2.09294	-1.14467	-1.35319	-1.08219	-2.03984	-0.920745	-3.30047	-3.62258	-0.132688	-0.163899	-0.983545	-2.65579	-3.4877	-0.0626894	-1.78884	-0.827895	-1.80506	-0.995035	-0.505281	-3.7781	-2.43102	-2.85535	-2.43561	-1.87908	-0.337779	-0.470968	-0.0535915	-3.81968
Ttu pre-miR148	7BS_3148223:843-944[21,21]	-3.53722	-3.37171	1.45302	-3.43441	-3.50411	-3.32803	-3.84575	-3.48575	-3.52561	1.04171	-4.43956	0.331038	-3.36364	-4.30958	-3.69505	-3.50834	-2.63885	-3.13337	-3.93933	-3.2093	-3.67791	-3.4666	-3.67512	-3.40412	-4.36177	0.953724	-3.30047	-3.62258	-4.65625	-2.97125	-2.56851	-2.65579	-3.4877	-3.23261	-3.3738	-3.14982	-1.80506	-2.58	-2.82721	-3.7781	-4.75295	-1.27039	-5.24297	-4.20101	-3.5077	-2.7929	-3.75403	-3.81968
Ttu pre-miR149	7BS_3167023:1-199[21,21]	0.986338	2.18288	2.18999	0.025023	-1.91914	-1.0061	2.66204	2.81803	1.83194	1.94441	-1.6322	2.51324	1.99391	2.53591	2.74789	2.10637	3.701	2.48134	1.7331	4.65488	3.94415	1.95967	3.06635	0.988196	0.923637	0.664217	0.606419	2.21031	0.770015	2.5206	3.62132	2.77047	2.53467	2.32197	1.48418	2.82746	2.10183	-0.995035	3.61573	1.1761	2.25828	0.845088	2.19166	1.4137	3.09221	0.377028	2.68891	2.37015
Ttu pre-miR150	7DL_3331558:3433-3594[21,23]	1.41697	1.27215	0.946064	1.32048	1.62518	0.919901	0.798104	0.762178	0.86671	0.218584	1.58281	1.27445	1.02868	1.62116	1.73121	1.77706	1.88471	1.82083	2.90616	0.878161	0.409557	1.28829	1.61028	2.86267	1.36616	7.92161	1.45442	1.86927	1.75314	0.935636	1.51896	0.51413	2.12701	1.97684	1.27005	1.37374	2.2824	1.81232	2.30207	2.00326	1.62209	1.05154	1.93694	1.29084	2.37494	2.06508	1.80056	1.60659
Ttu pre-miR151	7DL_3353903:1642-1743[21,21]	-3.53722	-3.37171	1.45302	-3.43441	-3.50411	-3.32803	-3.84575	-3.48575	-3.52561	1.04171	-4.43956	0.331038	-3.36364	-4.30958	-3.69505	-3.50834	-2.63885	-3.13337	-3.93933	-3.2093	-3.67791	-3.4666	-3.67512	-3.40412	-4.36177	0.953724	-3.30047	-3.62258	-4.65625	-2.97125	-2.56851	-2.65579	-3.4877	-3.23261	-3.3738	-3.14982	-1.80506	-2.58	-2.82721	-3.7781	-4.75295	-1.27039	-5.24297	-4.20101	-3.5077	-2.7929	-3.75403	-3.81968
Ttu pre-miR152	7DL_3367039:1228-1369[21,23]	3.70118	4.14399	4.30547	3.33378	3.48458	2.97575	3.63806	3.63319	3.16089	3.91902	3.89583	3.869	3.20621	3.77257	3.88238	3.09157	2.91574	3.37443	5.12407	3.23364	3.33332	3.42822	4.45931	4.61269	3.57487	3.93724	3.29944	3.92431	4.05456	3.3686	3.40877	3.61099	4.01214	4.04351	3.74514	3.83886	4.02783	3.86295	3.32254	3.42157	4.25548	3.21074	3.73717	3.69985	3.65217	3.86531	3.72978	3.43771
Ttu pre-miR153	7DL_3392646:1529-1654[21,21]	-1.95226	0.328735	-0.131938	-1.84945	-3.50411	-0.158101	-0.145313	-0.0263182	-3.52561	-1.89689	-0.532668	-1.04747	-1.77868	-0.402689	-2.11009	-1.18641	0.168502	0.0365594	-1.6174	-0.0393764	0.570022	-0.296674	-0.215687	-3.40412	-2.03984	-0.920745	-0.493117	-0.163152	-1.48633	-0.649326	-2.56851	-1.07083	-0.317777	-1.64765	-1.78884	0.757067	1.0023	0.879434	-0.019854	-0.608174	0.604602	-2.85535	-0.995041	-1.39366	-0.700349	0.377028	0.152859	-0.649753
Ttu pre-miR154	7DL_3393379:1117-1268[21,21]	-3.53722	-3.37171	-0.494508	-3.43441	-0.696751	-3.32803	0.402175	-1.16382	1.11825	-1.15993	-1.6322	-0.199477	1.84581	0.975823	0.21184	1.53605	0.531072	0.773525	1.27013	1.03863	1.45138	0.620863	1.27908	0.683342	-2.7768	0.953724	-1.71551	0.900978	-0.568787	0.729185	0.238848	1.98806	-0.680347	1.1597	0.874124	1.37374	1.36487	0.879434	0.873231	-0.318667	0.201246	0.60408	0.687769	0.0469156	0.192736	1.29457	0.769531	0.824178
Ttu pre-miR155	7DS_3818863:326-439[21,21]	-3.53722	0.0877264	-1.7169	-3.43441	-0.696751	-0.520671	-1.52382	-3.48575	-1.94064	-3.48186	-4.43956	-1.04747	-1.04171	-0.850148	-0.887696	-3.50834	-2.63885	-0.811437	0.584237	-1.62434	-0.507981	-3.4666	-3.67512	-3.40412	-0.902334	-2.50571	-0.978544	-0.163152	-2.33432	-0.163899	-0.983545	-1.07083	-0.680347	-3.23261	-0.566449	-0.342468	-1.80506	-0.995035	-1.24225	-1.45617	-0.229388	-1.27039	-1.78354	-2.61605	-3.5077	-2.7929	-3.75403	-1.49775
Ttu pre-miR156	7DS_3847330:207-381[21,23]	3.14928	3.74724	3.17387	3.57682	4.02728	3.04701	3.9158	3.50293	3.39326	3.088	3.8319	2.12245	3.81627	3.80416	3.70583	3.71083	3.42724	3.737	4.35069	3.50494	3.502	3.56682	4.00436	4.07969	4.07703	2.13815	3.66531	3.6903	3.65209	3.6581	2.78904	3.64799	4.01214	4.20201	3.39438	4.1448	3.05292	2.91186	3.10353	3.21059	2.73087	3.4845	3.75421	3.26659	3.61124	3.18438	3.50336	3.37999
Ttu pre-miR157	7DS_3872186:1422-1538[21,21]	2.1352	5.59696	4.73706	4.17292	4.56736	3.91038	3.7467	4.41512	4.13973	5.58692	3.91359	5.13442	3.55522	4.88764	3.65368	3.09157	2.49043	3.6081	4.92176	3.70956	3.61671	3.84628	3.85626	3.4907	4.40311	5.25584	4.78168	1.33161	1.12511	0.488177	3.45386	4.85991	3.02009	0.226817	-0.566449	3.76904	3.80965	4.26549	3.64852	3.09227	2.77843	2.75936	3.1791	3.66317	2.90169	2.49251	3.27939	1.90824
Ttu pre-miR158	7DS_3961464:1612-1721[21,21]	1.21766	1.98585	2.53103	1.08915	2.79967	1.31583	1.98714	2.49153	1.42859	2.13285	2.38062	1.38549	1.84581	3.72934	1.73121	1.91792	2.97586	1.82083	2.03795	1.64868	1.67965	2.26132	1.68243	3.16573	1.6606	2.53869	2.12579	3.31993	3.06485	2.81011	2.71689	3.27494	1.93856	2.91713	3.19605	3.04	2.44287	2.97459	3.32254	3.23313	2.71466	1.23211	2.19166	2.27472	1.84985	2.41656	3.62967	2.55536
Ttu pre-miR159	7DS_3968784:10940-11087[21,21]	-0.0777924	-0.20178	0.398576	1.08915	-1.18218	0.578864	-0.145313	0.421141	-0.355682	-0.311931	-0.0472412	-0.562047	-0.556286	-0.60914	-1.37312	0.579123	-0.316925	1.11456	1.01487	-0.401947	1.07698	1.05696	0.848443	-1.81916	1.19282	-0.183779	1.55751	0.769734	-0.74936	0.198671	-0.246579	0.51413	-1.16577	-0.425259	-0.566449	0.0201018	-0.220097	0.589927	0.632223	-0.970744	0.105031	-2.85535	0.0424335	-0.294121	0.399187	0.0144584	0.152859	0.572639
[truncated: 48 more columns]
