# Supplementary material for: Genome-Wide Identification of MicroRNAs in Leaves and the Developing Head of Four Durum Genotypes during Water Deficit Stress
Source: PLoS One. 2015 Nov 12;10(11):e0142799. doi: 10.1371/journal.pone.0142799 (PMC4643036; doi:10.1371/journal.pone.0142799)
Supplement: S5 Table — Fold changes have been determined by comparing the RPM in Illumina sequencing or comparing relative expression ratio in qPCR between the control treatment and the water deficit stress treatment in different tissues of four durum wheat genotypes. Bold fold change value indicates that the miRNA was more abundant in the water deficit stress treatment libraries whereas unbolded fold change indicates that the miRNA was more abundant in the control treatment libraries. FL = Flag leaf libraries; H = Head libraries; CG = Control group; WG = Water deficit stress group; Be = EGA Bellaroi; Ta = Tamaroi; Tj = Tjilkuri; Ya = Yawa; Ath = Arabidopsis thaliana; Bdi = Brachypodium distachyon; Gma = Glycine max; Osa = Oryza sativa; Zma = Zea mays. (XLS) [file pone.0142799.s008.xls]

## Sheet: Sheet1
S5 Table. Fold-change of selected water deficit stress responsive miRNA candidates identified by Illumina sequencing and qPCR.
Name	Resource species in miRBase	Flag leaf
		WG/CG
		Sequencing				qPCR
		Be	Tj	Ta	Ya	Be	Tj	Ta	Ya
miR167d	Ath	1.319	2.633	1.535	1.218	1.043	2.802	1.552	3.373
miR408d	Gma	2.097	1.632	1.444	2.293	1.349	1.261	1.582	2.567
miR5054	Bdi	1.349	1.013	1.564	2.292	1.882	1.989	1.505	1.505
miR5071	Osa	1.171	1.073	1.109	1.302
miR5200	Bdi	2.768	13.822	1.259	1.511	2.508	21.422	1.271	1.472
miR528	Bdi	8.568	1.687	5.535	1.715	5.185	1.08	2.804	1.48
miR528a	Zma	2.847	1.528	1.216	1.151	2.271	1.215	1.893	1.191
		Head
		WG/CG
		Sequencing				qPCR
		Be	Tj	Ta	Ya	Be	Tj	Ta	Ya
miR167d	Ath	1.177	2.736	1.124	1.511	1.178	1.896	1.155	1.033
miR408d	Gma	8.81	1.113	5.164	1.526	1.61	2.255	4.914	1.359
miR5054	Bdi	1.166		1.059	1.574	1.722	2.603	2.14	1.037
miR5071	Osa	1.514	1.141	1.057	1.965	1.304	1.409	1.162	1.145
miR5200	Bdi	2.853	7.766	1.544	3.128	2.121	8.191	1.496	1.07
miR528	Bdi			2.237		1.565	2.315	1.292	1.253
miR528a	Zma	3.587	1.216	5.106	2.748	2.163	2.578	4.937	1.582
