# Supplementary material for: Genome-Wide Identification of MicroRNAs in Leaves and the Developing Head of Four Durum Genotypes during Water Deficit Stress
Source: PLoS One. 2015 Nov 12;10(11):e0142799. doi: 10.1371/journal.pone.0142799 (PMC4643036; doi:10.1371/journal.pone.0142799)
Supplement: S6 Table — Definitions: Column E (Expectation)–The expectation scoring of the complementarity between miRNAs and their targets. The maximum expectation threshold score was set at 3.0. Column F (Target Accessibility (UPE))–The maximum energy required to open (unpair) the secondary structure around the target site on the target mRNA. Column O (Multiplicity)–Multiplicity of the target site representing the number of target sites within a specific target transcript. (XLS) [file pone.0142799.s009.xls]

## Sheet: Sheet1
S6 Table. Predicted targets of four novel durum stress responsive miRNAs and their GO analysis results.
Mature miRNA sequence	Name	Target Accession No.	Length	Expectation	Target Accessibility (UPE)	miRNA_start	miRNA_end	Target_start	Target_end	miRNA_aligned_fragment	Target_aligned_fragment	Inhibition	Target description	Multiplicity	Hit Description	#Hits	e-Value	Sim Mean	#GO	GO list
TGTAATAAACTAGTCTTCAGA	Ttu-miR007	CA699979	534	3	18.595	1	21	444	464	UGUAAUAAACUAGUCUUCAGA	UCUGAAGCUUGGUUUGUUGCA	Cleavage	homologue to UniRef100_Q03033 Cluster: Elongation factor 1-alpha; n=2; Triticeae|Rep: Elongation factor 1-alpha - Triticum aestivum (Wheat), partial (35%)	1	elongation factor 1-alpha	20	3e-96	0.9485	6	C: cytoplasm;	F:GTPase activity; F: GTP binding; F: translational elongation factor activity; F: sulfate adenylyltransferase (ATP) activity;	P: translational elongation;
		CK206502	1135	0	22.183	1	21	621	641	UGUAAUAAACUAGUCUUCAGA	UCUGAAGACUAGUUUAUUACA	Cleavage		1	---NA---
		FL488865	722	2	15.737	1	21	388	408	UGUAAUAAACUAGUCUUCAGA	UCUGAAGACUUGUUUGUUGCA	Translation	similar to UniRef100_Q2R1W1 Cluster: NB-ARC domain containing protein; n=1; Oryza sativa Japonica Group|Rep: NB-ARC domain containing protein - Oryza sativa subsp. japonica (Rice), partial (17%)	1	disease resistance protein rpm 1	20	2.4e-153	0.7505	1		F: ADP binding;
		GH723869	768	3	16.709	1	21	668	688	UGUAAUAAACUAGUCUUCAGA	UCUGAAGACUUGUUUACUAUA	Translation	weakly similar to UniRef100_Q0JLG1 Cluster: Os01g0603100 protein; n=2; Oryza sativa Japonica Group|Rep: Os01g0603100 protein - Oryza sativa subsp. japonica (Rice), partial (29%)	1	disease resistance protein rpp13	20	6.3e-136	0.808	1		F: ADP binding;
		GH727096	609	2	19.832	1	21	124	144	UGUAAUAAACUAGUCUUCAGA	UUUGAAGACUUGUUUAUUAUA	Translation	similar to UniRef100_Q0JLG1 Cluster: Os01g0603100 protein; n=2; Oryza sativa Japonica Group|Rep: Os01g0603100 protein - Oryza sativa subsp. japonica (Rice), partial (22%)	1	nbs-Irr partial	20	7.2e-118	0.8085	5		F: protein kinase activity; F: structural molecule activity; F: ATP binding; F: ADP binding;	P: protein phosphorylation;
		TC398898	1395	3	16.079	1	20	352	371	UGUAAUAAACUAGUCUUCAG	UUGAAGACGAGUUUAUUGCC	Cleavage	weakly similar to UniRef100_Q10Q34 Cluster: Expressed protein; n=1; Oryza sativa Japonica Group|Rep: Expressed protein - Oryza sativa subsp. japonica (Rice), partial (22%)	1	hypothetical protein TRIUR3-09011	11	0	0.6445	1		F: calmodulin binding
		TC400039	594	3	24.766	1	20	361	380	UGUAAUAAACUAGUCUUCAG	UUGGAGAUAAGUUUAUUAUA	Cleavage		1	benzyl alcohol o-benzoyltranferase-like	20	5.7e-32	0.5995	4	C: mitochondrion;	F: transferase activity; F: transferase activity, transferring acyl groups other than amino-acyl groups;	P: metabolic process;
		TC412168	1069	3	14.398	1	21	933	953	UGUAAUAAACUAGUCUUCAGA	UCUGAAGACUGCUUUAUUAUU	Translation		1	60s ribosomal protein I26-1	20	2.6e-69	0.9685	4	C: large ribosomal subunit; C: mitochondrion;	F: structural constituent of ribosome;	P: translation;
		TC414462	566	3	14.606	1	21	469	489	UGUAAUAAACUAGUCUUCAGA	UCUGAAGACUGCUUUAUUAUU	Translation		1	60s ribosomal protein I26-1	20	7.4e-14	0.8475	4	C: mitochondrion; C: large ribosomal subunit;	F: structural constituent of ribosome;	P: translation;
		TC424450	1630	3	20.502	1	21	1470	1490	UGUAAUAAACUAGUCUUCAGA	UCUCAAGGUUGGUUUGUUACA	Cleavage		1	chloroplastic-like	20	0	0.9	3	C: plastid;	F: transketolase activity;	P: metabolic process;	EC: 2.2.1.1
		TC427751	1330	2.5	19.277	1	21	88	108	UGUAAUAAACUAGUCUUCAGA	UCUGAAGGCUUGUUUGUUAUA	Translation	weakly similar to UniRef100_Q9AR02 Cluster: MLA6 protein; n=1; Hordeum vulgare|Rep: MLA6 protein - Hordeum vulgare (Barley), partial (15%)	1	disease resistance rpp13-like protein 3	20	0	0.757	6	C: nucleus; C: proteasome core complex; C: cytoplasm;	F: threonine-type endopeptidase activity; F: ADP binding;	P: proteolysis involved in cellular protein catabolic process;	EC: 3.4.25
		TC433457	1739	3	15.641	1	21	334	354	UGUAAUAAACUAGUCUUCAGA	UCUAAAGACUUGUUUGUUAUA	Translation		1	disease resistance rpp13-like protein 3	20	0	0.793	6		F: ADP binding; F: threonine-type endopeptidase activity;	P: proteolysis involved in cellular protein catabolic process;
		TC448757	1295	3	16.585	1	21	111	131	UGUAAUAAACUAGUCUUCAGA	UUUGAAGACUUGUUUGUUGUA	Translation	similar to UniRef100_Q0INZ1 Cluster: Os12g0273300 protein; n=1; Oryza sativa Japonica Group|Rep: Os12g0273300 protein - Oryza sativa subsp. japonica (Rice), partial (11%)	1	disease resistance protein rpp8	20	0	0.6375	1		F: ADP binding;
		TC451965	961	2.5	19.95	1	21	424	444	UGUAAUAAACUAGUCUUCAGA	UCUGAAGUCUUGUUUAUUAUA	Translation	weakly similar to UniRef100_Q0JLG1 Cluster: Os01g0603100 protein; n=2; Oryza sativa Japonica Group|Rep: Os01g0603100 protein - Oryza sativa subsp. japonica (Rice), partial (38%)	1	disease resistance rpp13-like protein 3	20	0	0.784	6	C: cytoplasm; C: nucleus; C: proteasome core complex;	F: threonine-type endopeptidase activity; F: ADP binding;	P:proteolysis involved in cellular protein catabolic process;
TAAGGAAAAGAAGGAGAAACG	Ttu-miR008	AL809244	540	2.5	0.501	1	21	477	497	UAAGGAAAAGAAGGAGAAACG	UGUUCCACCUUCUUUUCCUUG	Cleavage	weakly similar to UniRef100_A1D1Z4 Cluster: Fibrillarin; n=1; Neosartorya fischeri NRRL 181|Rep: Fibrillarin - Neosartorya fischeri (strain ATCC 1020 / DSM 3700 / NRRL 181)(Aspergillus fischerianus (strain ATCC 1020 / DSM 3700 / NRRL 181)), partial (8%)	1	predicted protein	1	7.8e-17	0.74
		BJ221122	451	3	18.176	1	21	205	225	UAAGGAAAAGAAGGAGAAACG	CGUUGCUCCCUCUUUUCUUUG	Cleavage	homologue to UniRef100_Q6WLG1 Cluster: Probable histidine kinase; n=1; uncultured bacterium|Rep: Probable histidine kinase -, partial (1%)	1	protein far-red elongated hypocotyl 3	2	1.9e-10	0.805	1		F: zinc ion binding
		BJ246485	363	3	9.686	1	21	311	331	UAAGGAAAAGAAGGAGAAACG	CUUUUCUUUUUCUUUUCCUUU	Cleavage		1	gdsl lipase acylhydrolase	5	4.8e-11	0.794	2		F: hydrolase activity, acting on ester bonds	P: lipid metabolic process;
		BJ319396	666	3	5.513	1	20	222	241	UAAGGAAAAGAAGGAGAAAC	CUUUCUUCUUCUUUUUCUUC	Cleavage	similar to UniRef100_A7PNL4 Cluster: Chromosome chr8 scaffold_23, whole genome shotgun sequence; n=1; Vitis vinifera|Rep: Chromosome chr8 scaffold_23, whole genome shotgun sequence - Vitis vinifera (Grape), partial (11%)	1	h aca ribonucleoprotein complex subunit 4-like	20	3.5e-27	0.875	12	C: nucleolus; C: cytosol; C: plasmodesma; C: viral nucleocapsid; C: ribonucleoprotein complex	F: RNA binding; F: pseudouridine synthase activity;	P: pseudouridine synthesis; P: RNA processing; P: RNA methylation; P: purine nucleotide biosynthetic process; P: rRNA processing;
		BQ244453	227	3	17.825	1	20	124	143	UAAGGAAAAGAAGGAGAAAC	GUUUUUUUUUUUUUUUUUUA	Cleavage	similar to UniRef100_Q5C6Q1 Cluster: SJCHGC01964 protein; n=1; Schistosoma japonicum|Rep: SJCHGC01964 protein - Schistosoma japonicum (Blood fluke), partial (16%)	1	---NA---
		CA599725	610	2.5	12.915	1	21	103	123	UAAGGAAAAGAAGGAGAAACG	UGUUUCUCUUCUUUUUUCUUA	Translation	similar to UniRef100_Q9SBM1 Cluster: Hydroxyproline-rich glycoprotein DZ-HRGP precursor; n=1; Volvox carteri f. nagariensis|Rep: Hydroxyproline-rich glycoprotein DZ-HRGP precursor - Volvox carteri f. nagariensis, partial (4%)	1	---NA---
		CA605216	681	2.5	11.033	1	20	398	417	UAAGGAAAAGAAGGAGAAAC	NUUUUUCCUCCUUUUCCUUA	Translation	homologue to UniRef100_A6E714 Cluster: Cytochrome c-type biogenesis protein; n=1; Pedobacter sp. BAL39|Rep: Cytochrome c-type, partial (1%)	1	---NA---
		CA617657	509	2	7.111	1	21	294	314	UAAGGAAAAGAAGGAGAAACG	UGUUUUUCCUUCUUUUCUUUC	Cleavage	similar to UniRef100_A7BPA8 Cluster: Membrane protein; n=1; Beggiatoa sp. SS|Rep: Membrane protein - Beggiatoa sp. SS, partial (8%)	1	---NA---
		CA620820	414	2.5	16.019	1	21	132	152	UAAGGAAAAGAAGGAGAAACG	UGUUUCUUCUCUUUUUUCUUA	Translation	similar to UniRef100_O83514 Cluster: Rod shape-determining protein rodA; n=1; Treponema pallidum|Rep: Rod shape-determining, partial (3%)	1	---NA---
		CA653232	503	2.5	5.394	1	20	245	264	UAAGGAAAAGAAGGAGAAAC	UUUUUUCCUUUUUUUUCUUA	Cleavage	similar to UniRef100_Q6FMP1 Cluster: Candida glabrata strain CBS138 chromosome K complete sequence; n=1; Candida glabrata|Rep:, partial (1%)	1	---NA---
		CA667828	207	2.5	8.512	1	20	118	137	UAAGGAAAAGAAGGAGAAAC	UUUUUUCUUUCUUUUCUUUA	Cleavage		1	---NA---
		CA697913	563	3	14.093	1	20	157	176	UAAGGAAAAGAAGGAGAAAC	UUUUCUUCUUCUUUUUCUUU	Cleavage	similar to UniRef100_UPI0000DC035E Cluster: Neuronal calcium sensor 1 (NCS-1) (Frequenin homolog) (Frequenin-like protein) (Frequenin-like ubiquitous protein).; n=1; Rattus norvegicus|Rep: Neuronal calcium sensor 1 (NCS-1) (Frequenin homolog) (Frequenin-like protein) (Frequenin-like ubiquitous protein). - Rattus norvegicus, partial (10%)	1	hypothetical prtoein TRIUR3_26831	1	1.2e-07	0.88
		CA701760	435	2.5	17.608	1	20	306	325	UAAGGAAAAGAAGGAGAAAC	GUUUCUCUUUAUUUUCCUUU	Translation		1	---NA---
		CA717640	514	3	5.895	1	20	263	282	UAAGGAAAAGAAGGAGAAAC	UUUUCUCUUUUUUUUCCUUU	Cleavage		1	---NA---
		CD869597	442	2.5	12.738	1	20	240	259	UAAGGAAAAGAAGGAGAAAC	GUUUCUCCUUUUUUUUUUUU	Cleavage	similar to UniRef100_Q6PBF3 Cluster: Peptidyl-prolyl cis-trans isomerase; n=1; Xenopus tropicalis|Rep: Peptidyl-prolyl cis-trans isomerase - Xenopus tropicalis (Western clawed frog) (Silurana tropicalis), partial (43%)	1	peptidyl-prolyl cis-trans isomerase	20	5.6e-35	0.915	3		F: peptidyl-prolyl cis-trans isomerase activity;	P: protein folding; P: protein peptidyl-prolyl isomerization ;
		CD870655	643	3	6.537	1	21	13	33	UAAGGAAAAGAAGGAGAAACG	UGUUUCUUCUUCUUUUCCCUC	Cleavage	weakly similar to UniRef100_Q8MTW8 Cluster: Venom peptide 1; n=1; Mesobuthus martensii|Rep: Venom peptide 1 - Mesobuthus martensii (Manchurian scorpion) (Buthus martensii), partial (40%)	1	---NA---
		CD904770	600	3	7.26	1	20	334	353	UAAGGAAAAGAAGGAGAAAC	UUUUCUCUUUCUUUUCUUUU	Cleavage		1	cycteine-rich receptor-like protein kinase 25	6	3.1	0.605	11		F: kinase activity; F: ATP binding; F: protein kinase activity;F: transferase activity, transferring phosphorus-containing groups; F: protein serine/threonine kinase activity; F: metal ion binding; F: oxidoreductase activity; F: oxidoreductase activity, acting on single donors with incorporation of melecular oxygen, incorporation of two atoms of oxygen.	P: phosphorylation; P: protein phosphorylation; P: oxidation-reduction process;
		CJ728788	446	3	11.874	1	21	332	352	UAAGGAAAAGAAGGAGAAACG	UGUUUCUCUUUCGUUUCUUUU	Translation		1	udp-n-acetyglucosamine--peptide n acetylglucosaminyltransferase	7	2.9e-33	0.7629	13		F: transferase activity;F: transferase activity, transferring glycosyl groups;F:ADP binding;F:DNA binding;F: kinase activity;F: ATP binding; F: protein kinase activity;F: transferase activity, transferring phosphorus-containing groups;F: protein serine/threonine kinase activity;	P: metabolic process; P: defense response; P: phosphorylation; P: protein phosphorylation;
		CJ793740	670	3	20.922	1	21	89	109	UAAGGAAAAGAAGGAGAAACG	CGCUUCUCUCUCUUUUCCUUG	Cleavage	similar to UniRef100_A9VBT9 Cluster: Predicted protein; n=1; Monosiga brevicollis MX1|Rep: Predicted protein - Monosiga brevicollis MX1, partial (4%)	1	---NA---
		CK152820	564	3	19.955	1	20	21	40	UAAGGAAAAGAAGGAGAAAC	GUUUUUUUUUUUUUUUUUUA	Cleavage	weakly similar to UniRef100_Q5BXW2 Cluster: SJCHGC01957 protein; n=1; Schistosoma japonicum|Rep: SJCHGC01957 protein - Schistosoma japonicum (Blood fluke), partial (24%)	1	---NA---
		CK156225	724	3	20.177	1	20	308	327	UAAGGAAAAGAAGGAGAAAC	AUUUCUUCUUCUUUUUCUUC	Cleavage	similar to UniRef100_Q9AV96 Cluster: MAR-binding protein; n=1; Nicotiana tabacum|Rep: MAR-binding protein - Nicotiana tabacum (Common tobacco), partial (5%)	1	---NA---
		CK158562	528	3	0.863	1	21	5	25	UAAGGAAAAGAAGGAGAAACG	CGUUUUUUUUUUUUUUUUUUA	Cleavage	similar to UniRef100_Q5C3I4 Cluster: SJCHGC03138 protein; n=1; Schistosoma japonicum|Rep: SJCHGC03138 protein - Schistosoma japonicum (Blood fluke), partial (22%)	1	---NA---
		CK160098	632	3	16.62	1	21	72	92	UAAGGAAAAGAAGGAGAAACG	CGAUUUUCCUUUUUUUUUUUA	Cleavage	similar to UniRef100_Q4S4R9 Cluster: Chromosome 2 SCAF14738, whole genome shotgun sequence; n=1; Tetraodon nigroviridis|Rep: Chromosome 2 SCAF14738, whole genome shotgun sequence - Tetraodon nigroviridis (Green puffer), partial (15%)	1	---NA---
		CK160498	414	2.5	10.933	1	21	13	33	UAAGGAAAAGAAGGAGAAACG	UGUUUCUUUUUUUUUUUUUUA	Cleavage	similar to UniRef100_A6PV85 Cluster: Chromosome segregation ATPases-like protein; n=1; Victivallis vadensis ATCC BAA-548|Rep: Chromosome segregation ATPases-like protein - Victivallis vadensis ATCC BAA-548, partial (4%)	1	---NA---
		CK163403	867	2.5	10.365	1	21	718	738	UAAGGAAAAGAAGGAGAAACG	CGUUCCUUCUUCUUUUCCUUU	Cleavage		1	dirigent prtoein 11	20	3.5e-60	0.6165	1	C: cytoplasmic membrane-bounded vesicle;
		CK197564	707	2.5	12.949	1	20	253	272	UAAGGAAAAGAAGGAGAAAC	AUUUCUUCUUCUUUUUCUUG	Cleavage		1	hypothetical protein TRIUR3_03792	3	5.9e-10	0.7767
		CV768961	751	2.5	17.068	1	21	636	656	UAAGGAAAAGAAGGAGAAACG	CGUUUCUUUUUCUUUUCUUUU	Cleavage		1	glucuronosyltransferase pgsip8	20	1e-26	0.897	3	C: membrane;	F:glycogenin glucosyltransferase activity;
		CV769573	760	3	14.007	1	20	586	605	UAAGGAAAAGAAGGAGAAAC	UUUUAUCCUUUUUUUCCUUG	Cleavage	homologue to UniRef100_Q0PD05 Cluster: ABA 8'-hydroxylase; n=2; Hordeum vulgare|Rep: ABA 8'-hydroxylase - Hordeum vulgare (Barley), partial (15%)	1	aba 8-hydroxylasae	20	3.4e-43	0.945	7	C: endoplasmic reticulum membrane; C: integral component of membrane;	F: iron ion binding; F: heme biding; F: (+)-abscisic acid 8'-hydroxylase activity;	P: oxidation-reduction process; P: abscisic acid metabolic process;
		CV777521	861	3	2.342	1	20	495	514	UAAGGAAAAGAAGGAGAAAC	UUUUCUUUUUCUUUUCCUUU	Cleavage	similar to UniRef100_Q7TPA7 Cluster: Ab1-013; n=2; Rattus norvegicus|Rep: Ab1-013 - Rattus norvegicus (Rat), partial (8%)	1	---NA---
		CV779294	722	2	21.587	1	21	503	523	UAAGGAAAAGAAGGAGAAACG	CGUUUCUCUUUCUUUUCUUUU	Cleavage	similar to UniRef100_A1C0L9 Cluster: Non-specific lipid-transfer protein; n=1; Hordeum vulgare subsp. vulgare|Rep: Non-specific lipid-transfer protein - Hordeum vulgare var. distichum (Two-rowed barley), complete	1	non-specific lipid-transfer protein a-like	20	2e-51	0.6085	3	C: cytoplasmic membrane-bounded vesicle;	F: lipid binding;	P: lipid transport;
		DR731791	757	3	15.085	1	20	706	725	UAAGGAAAAGAAGGAGAAAC	AUUUCACCUUCUUUUCCUUU	Cleavage	weakly similar to UniRef100_A7P0B1 Cluster: Chromosome chr6 scaffold_3, whole genome shotgun sequence; n=1; Vitis vinifera|Rep: Chromosome chr6 scaffold_3, whole genome shotgun sequence - Vitis vinifera (Grape), partial (5%)	1	ru large subunit-binding protein subunit chloroplastic isoform x2	20	8.5e-18	0.641	2	C: plastid;	F: cellular protein metabolic process;
		DR731944	620	2.5	14.115	1	20	172	191	UAAGGAAAAGAAGGAGAAAC	AUUUCUCUUUCUUUUCCUUC	Cleavage	weakly similar to UniRef100_Q58105 Cluster: Uncharacterized NOP5 family protein MJ0694; n=1; Methanocaldococcus jannaschii|Rep: Uncharacterized NOP5 family protein MJ0694 - Methanococcus jannaschii, partial (7%)	1	---NA---
		DR732103	586	2.5	1.461	1	21	126	146	UAAGGAAAAGAAGGAGAAACG	CGUUUCUUCUUUUUUUCCUCA	Cleavage	similar to UniRef100_UPI00006CAF49 Cluster: Ribosomal protein S27a containing protein; n=1; Tetrahymena thermophila SB210|Rep: Ribosomal protein S27a containing protein - Tetrahymena thermophila SB210, partial (9%)	1	---NA---
		DR732445	638	3	11.159	1	20	62	81	UAAGGAAAAGAAGGAGAAAC	GUUUUUCCUUUUUUUAUUUA	Cleavage	weakly similar to UniRef100_A0AR21 Cluster: UOS2 protein; n=2; Plasmodium berghei|Rep: UOS2 protein - Plasmodium berghei, partial (4%)	1	---NA---
		DR732474	637	3	13.038	1	20	486	505	UAAGGAAAAGAAGGAGAAAC	UUUUUUCCUUUUUUUUUUUA	Cleavage	weakly similar to UniRef100_A6PV85 Cluster: Chromosome segregation ATPases-like protein; n=1; Victivallis vadensis ATCC BAA-548|Rep: Chromosome segregation ATPases-like protein - Victivallis vadensis ATCC BAA-548, partial (9%)	1	---NA---
		GH725034	683	3	10.242	1	20	276	295	UAAGGAAAAGAAGGAGAAAC	GUUUUUUUUUUUUUUUUUUA	Cleavage	similar to UniRef100_Q31EF0 Cluster: ATP-dependent RNA helicase; n=1; Thiomicrospira crunogena XCL-2|Rep: ATP-dependent RNA helicase - Thiomicrospira crunogena (strain XCL-2), partial (5%)	1	---NA---
		GR304129	434	2.5	10.914	1	20	283	302	UAAGGAAAAGAAGGAGAAAC	UUUUCUUUUUCUUUUUCUUA	Cleavage	similar to UniRef100_Q5BZZ9 Cluster: SJCHGC04398 protein; n=1; Schistosoma japonicum|Rep: SJCHGC04398 protein - Schistosoma japonicum (Blood fluke), partial (15%)	1	Hypothetical protein MELLADRAFT_72232	1	8.3e-13	0.69
		TC372193	843	3	4.388	1	20	648	667	UAAGGAAAAGAAGGAGAAAC	UUUUCUUCUUCUUUUUCUUU	Cleavage	homologue to UniRef100_Q6ED37 Cluster: Phytoene synthase 2; n=6; Zea mays|Rep: Phytoene synthase 2 - Zea mays (Maize), partial (49%)	1	phytoene synthase 2	20	2e-114	0.97	4	C: mitochondrion; C: plastid;	F: geranylgeranyl-diphosphate geranylgeranyltransferase activity;	P: biosynthetic process;
		TC374405	929	3	7.269	1	20	769	788	UAAGGAAAAGAAGGAGAAAC	UUUUCUUCUUCUUUUCUUUC	Cleavage		1	11-beta-hydroxysteroid dehydrogenase 1b-like	20	9.9e-150	0.8535	3	C: cytoplasmic membrane-bounded vesicle;	F: oxidoreductase activity;	P: oxidation-reduction process;
		TC376703	1107	3	11.26	1	21	935	955	UAAGGAAAAGAAGGAGAAACG	CUUUUCUUUUUCUUUUCCUUU	Cleavage	similar to UniRef100_Q0DKJ3 Cluster: Os05g0159300 protein; n=3; Oryza sativa|Rep: Os05g0159300 protein - Oryza sativa subsp. japonica (Rice), partial (93%)	1	gdsl esterase lipase at1g09390-like	20	3.3e-142	0.8125	2		F: hydrolase activity, acting on ester bonds	P: lipid metabolic process;
		TC377754	2383	3	17.585	1	21	2358	2378	UAAGGAAAAGAAGGAGAAACG	CGUUCCUCCUUUUUUUUUUUG	Cleavage	homologue to UniRef100_Q5ZDA1 Cluster: BCS1 protein-like; n=1; Oryza sativa Japonica Group|Rep: BCS1 protein-like - Oryza sativa subsp. japonica (Rice), partial (91%)	1	probable mitochondrial chaperone bcs1-b	20	0	0.909	1		F: ATP binding;
		TC383153	1197	2.5	16.888	1	20	1060	1079	UAAGGAAAAGAAGGAGAAAC	GUUUUUCCUUCUUUUUUUUC	Cleavage	similar to UniRef100_A7NZK3 Cluster: Chromosome chr6 scaffold_3, whole genome shotgun sequence; n=1; Vitis vinifera|Rep: Chromosome chr6 scaffold_3, whole genome shotgun sequence - Vitis vinifera (Grape), partial (19%)	1	auxin response factor 18-like	20	3.8e-144	0.7855	5	C: nucleus;	F: protein dimerization activity;F: DNA binding;	P: regulation of transcription, DNA-templated; P: auxin-activated signaling pathway;
		TC387630	1275	2	13.503	1	21	1034	1054	UAAGGAAAAGAAGGAGAAACG	UGUUUCUUCUUCUUUUCUUUU	Cleavage	similar to UniRef100_Q8VZ74 Cluster: GTP-binding protein-like; n=1; Arabidopsis thaliana|Rep: GTP-binding protein-like - Arabidopsis thaliana (Mouse-ear cress), partial (72%)	1	gtpase mitochondrial isoform x1	20	1.2e-160	0.9105	10	C: chloroplast;	F: GTP binding; F: RNA binding; F: nucleotide binding;	P: small GTPase mediated signal transduction; P: embryo development ending in seed dormancy; P: iron-sulfur cluster assembly; P: isopentenyl diphosphate biosynthetic process, methylerythritol 4-phosphate pathway; P: transcription from plastid promoter; P: protein targeting to chloroplast; P: positive regulation of transcription, DNA-templated;
		TC387828	933	3	7.491	1	21	714	734	UAAGGAAAAGAAGGAGAAACG	UGUUUUACCUUUUUUUUCUUG	Cleavage	UniRef100_P40621 Cluster: HMG1/2-like protein; n=2; Triticum aestivum|Rep: HMG1/2-like protein - Triticum aestivum (Wheat), partial (52%)	1	dna-binding protein mnb1b	20	4e-12	0.9265	2	C: nucleus;	F: DNA binding;
		TC389239	1154	2.5	12.167	1	20	968	987	UAAGGAAAAGAAGGAGAAAC	GUUUCUUUUUCUUUUUCUUU	Cleavage	similar to UniRef100_A7R2L4 Cluster: Chromosome undetermined scaffold_434, whole genome shotgun sequence; n=1; Vitis vinifera|Rep: Chromosome undetermined scaffold_434, whole genome shotgun sequence - Vitis vinifera (Grape), partial (49%)	1	pap-specific mitochondrial	20	0	0.83	6	C: chloroplast; C: mitochondrion;	F: 3'(2'),5'-bisphosphate nucleotidase activity; F: metal ion binding;	P: phosphatidylinositol phosphorylation; P: hosphorylation;
		TC389562	1395	3	13.945	1	21	1185	1205	UAAGGAAAAGAAGGAGAAACG	UGUUUUACCUUUUUUUUCUUG	Cleavage	homologue to UniRef100_P40621 Cluster: HMG1/2-like protein; n=2; Triticum aestivum|Rep: HMG1/2-like protein - Triticum aestivum (Wheat), partial (70%)	1	hmg1 2-like protein	20	4.9e-69	76.35	3	C: nucleus; C: Golgi apparatus;	F: DNA binding;
		TC389772	875	3	6.87	1	21	742	762	UAAGGAAAAGAAGGAGAAACG	UGUUUCCCUUUCUUUUUCUUU	Cleavage	homologue to UniRef100_A2XLF2 Cluster: Actin-1; n=2; Oryza sativa|Rep: Actin-1 - Oryza sativa subsp. indica (Rice), partial (50%)	1	actin-1	20	7e-93	0.994	3	C: cytoplasm; C: cytoskeleton;	F: ATP binding;
		TC389799	863	3	18.91	1	21	600	620	UAAGGAAAAGAAGGAGAAACG	CGUUUCUUCUUUUUUUUCGUA	Cleavage	weakly similar to UniRef100_Q9LJF1 Cluster: BNH protein; pectinesterase-like protein; pollen-secific protein-like; n=1; Arabidopsis thaliana|Rep: BNH protein; pectinesterase-like protein; pollen-secific protein-like - Arabidopsis thaliana (Mouse-ear cress), partial (23%)	1	l-ascorbate oxidase homolog	20	1.1e-108	0.909	4	C: cytoplasmic membrane-bounded vesicle;	F: oxidoreductase activity; F: copper ion binding;	P: oxidation-reduction process;
		TC390492	1180	3	4.388	1	20	949	968	UAAGGAAAAGAAGGAGAAAC	UUUUCUUCUUCUUUUUCUUU	Cleavage	similar to emb|X67144.1|LERYGTOM5 L.esculentum (rY mutant) GTOM5 mRNA for mutant phytoene synthase, partial (37%)	1	phytoene synthase 2	20	0	0.96	4	C: plastid; C: mitochondrion;	F: geranylgeranyl-diphosphate geranylgeranyltransferase activity	P: biosynthetic process;
		TC391165	1561	3	11.919	1	20	1397	1416	UAAGGAAAAGAAGGAGAAAC	UUUUCUUUUUCUUUUUCUUG	Cleavage		1	trihelix transcription factor	20	0	0.807	2	C: cytoplasmic membrane-bounded vesicle;	F: choromatin binding;
		TC393409	1758	3	20.477	1	20	407	426	UAAGGAAAAGAAGGAGAAAC	GUUUCUUCUUCUGUUCCUGA	Cleavage	homologue to UniRef100_Q6YX79 Cluster: GHMP kinase-like protein; n=1; Oryza sativa Japonica Group|Rep: GHMP kinase-like protein - Oryza sativa subsp. japonica (Rice), partial (44%)	1	l-arabinokinase-like	20	0	0.927	5	C: mitochondrion;	F: ATP binding; F: galactokinase activity;	P: galactose metabolic process; P: carbohydrate phosphorylation;
		TC393505	790	3	6.674	1	21	598	618	UAAGGAAAAGAAGGAGAAACG	UGUUUCCCUUUCUUUUUCUUU	Cleavage	UniRef100_Q9M5A0 Cluster: Actin 1; n=1; Avena nuda|Rep: Actin 1 - Avena nuda (Small naked oat), partial (37%)	1	actin	20	1.1e-96	0.9865	3	C: cytoplasm; C: cytoskeleton;	F: ATP binding;
		TC393731	1114	2.5	16.334	1	20	904	923	UAAGGAAAAGAAGGAGAAAC	GUUUCUUUUUCUUUUCUUUU	Cleavage	similar to UniRef100_A7PDE7 Cluster: Chromosome chr17 scaffold_12, whole genome shotgun sequence; n=1; Vitis vinifera|Rep: Chromosome chr17 scaffold_12, whole genome shotgun sequence - Vitis vinifera (Grape), partial (33%)	1	diacylglycerol kinase 1	20	6e-174	0.92	9	C: integral component of membrane;	F: diacylglycerol kinase activity; F: ATP binding; F: NAD+ kinase activity; F: calcium ion binding;	P: phosphorylation; P: protein kinase C-activating G-protein coupled receptor signaling pathway; P: intracellular signal transduction; P: defense response;	EC: 2.7.1.23; EC: 2.7.1.107
		TC396000	954	3	10.371	1	21	712	732	UAAGGAAAAGAAGGAGAAACG	UGUUUUACCUUUUUUUUCUUG	Cleavage	UniRef100_P40621 Cluster: HMG1/2-like protein; n=2; Triticum aestivum|Rep: HMG1/2-like protein - Triticum aestivum (Wheat), complete	1	dna-binding protein mnb1b	20	1e-37	0.9175	16	C: nucleus; C: chromatin; C: cytosol;	F: DNA binding; F: choromatin binding; F: sequence-specific DNA binding transcription factor activity; F: structural constituent of chromatin;	P: response to temperature stimulus; P: hyperosmotic response; P: chromatin assembly or disassembly; P: water transport; P: glycolytic process; P: Golgi organization; P: response to salt stress; P: response to cadmium ion; P: regulation of transcription;
		TC403308	594	3	13.945	1	21	406	426	UAAGGAAAAGAAGGAGAAACG	UGUUUUACCUUUUUUUUCUUG	Cleavage	similar to UniRef100_Q00Y69 Cluster: Chromosome 12 contig 1, DNA sequence; n=1; Ostreococcus tauri|Rep: Chromosome 12 contig 1, DNA sequence - Ostreococcus tauri, partial (11%)	1	rrna intron-encoded homing endonuclease	10	5e-26	0.732
		TC406192	1705	3	8.486	1	21	1547	1567	UAAGGAAAAGAAGGAGAAACG	CCUUUCUUUUUCUUUUCCUUU	Cleavage		1	gdsl esterase lipase at1g09390-like	20	0	0.834	3	C: mitochondrion;	F: hydrolase activity, acting on ester bonds;	P: lipid metabolic process;
		TC406200	1579	2.5	20.926	1	20	1475	1494	UAAGGAAAAGAAGGAGAAAC	UUUUCUUCUUCUUUUUUUUA	Cleavage		1	nodulin-like protein	20	0	0.894	2	C: integral component of membrane;	F: transmembrane transporter activity;
		TC407654	587	3	13.945	1	21	372	392	UAAGGAAAAGAAGGAGAAACG	UGUUUUACCUUUUUUUUCUUG	Cleavage	UniRef100_P40621 Cluster: HMG1/2-like protein; n=2; Triticum aestivum|Rep: HMG1/2-like protein - Triticum aestivum (Wheat), partial (35%)	1	---NA---
		TC408072	777	3	13.206	1	21	642	662	UAAGGAAAAGAAGGAGAAACG	UGUUUCUUUUUUUUUUCUUUU	Cleavage		1	protein kinase chloroplastic-like	20	6.6e-54	0.7405	4	C: plastid;	F: ATP binding; F: protein serine/threonine kinase activity; F: nucleotide binding;	P: protein phosphorylation;
		TC408870	876	3	11.208	1	21	735	755	UAAGGAAAAGAAGGAGAAACG	UGUUUUACCUUUUUUUUCUUG	Cleavage	homologue to UniRef100_P40621 Cluster: HMG1/2-like protein; n=2; Triticum aestivum|Rep: HMG1/2-like protein - Triticum aestivum (Wheat), complete	1	dna-binding protein mnb1b	20	5.9e-45	0.841	2	C: nucleus;	F: DNA binding;
		TC409543	859	3	13.093	1	21	512	532	UAAGGAAAAGAAGGAGAAACG	CGUUUCUUCUUUUUUUUCGUA	Cleavage	similar to UniRef100_Q6UN73 Cluster: Ntp805; n=1; Nicotiana tabacum|Rep: Ntp805 - Nicotiana tabacum (Common tobacco), partial (20%)	1	l-ascorbate oxidase homolog	20	6.2e-33	0.9395	4	C: cytoplasmic membrane-bounded vesicle;	F: oxidoreductase activity; F: copper ion binding;	P: oxidation-reduction process;
		TC411916	785	3	7.447	1	20	587	606	UAAGGAAAAGAAGGAGAAAC	UUUUCUUCUUCUUUUUCUUU	Cleavage	homologue to UniRef100_Q6ED37 Cluster: Phytoene synthase 2; n=6; Zea mays|Rep: Phytoene synthase 2 - Zea mays (Maize), partial (45%)	1	phytoene synthase 2	20	3.1e-113	0.9655	4	C: plastid; C: mitochondrion;	F: geranylgeranyl-diphosphate geranylgeranyltransferase activity;	P: biosynthetic process;
		TC413110	876	3	11.97	1	20	733	752	UAAGGAAAAGAAGGAGAAAC	GUUUUUUUUUCUUUUUCUUU	Cleavage	similar to UniRef100_Q652P4 Cluster: Cleavage and polyadenylation specificity factor subunit 2; n=2; Oryza sativa Japonica Group|Rep: Cleavage and polyadenylation specificity factor subunit 2 - Oryza sativa subsp. japonica (Rice), partial (4%)	1	---NA---
		TC413386	1220	3	18.661	1	20	399	418	UAAGGAAAAGAAGGAGAAAC	UUUUCUUUUUCUUUUCCUUU	Cleavage	similar to UniRef100_Q0DMV4 Cluster: Os03g0791500 protein; n=1; Oryza sativa Japonica Group|Rep: Os03g0791500 protein - Oryza sativa subsp. japonica (Rice), partial (5%)	1	---NA---
		TC413399	1216	3	10.371	1	21	1039	1059	UAAGGAAAAGAAGGAGAAACG	UGUUUUACCUUUUUUUUCUUG	Cleavage	homologue to UniRef100_Q43481 Cluster: HMG1/2-like protein; n=1; Hordeum vulgare|Rep: HMG1/2-like protein - Hordeum vulgare (Barley), partial (72%)	1	dna-binding protein mnb1b	20	6.6e-30	0.8475	3	C: nucleus;	F: DNA binding; F: transferase activity;
		TC415338	799	3	12.519	1	20	270	289	UAAGGAAAAGAAGGAGAAAC	UUUUCUUCUUCUUUUCUUUU	Cleavage	weakly similar to UniRef100_A2TEI8 Cluster: Xyloglucan endotransglycosylase/hydrolase XTH-25; n=1; Populus tremula x Populus tremuloides|Rep: Xyloglucan endotransglycosylase/hydrolase XTH-25 - Populus tremula x Populus tremuloides, partial (31%)	1	probable xyloglucan endotransglucosylase hydrolase protein 8	20	2.1e-22	0.752	7	C: cell wall; C: apoplast; C: cytoplasmic membrane-bounded vesicle;	F: hydrolase activity, hydrolyzing O-glycosyl compounds; F: xyloglucan:xyloglucosyl transferase activity;	P: cellular glucan metabolic process; P: cell wall organization;	EC: 2.4.1.207
		TC422564	1746	3	9.61	1	21	1005	1025	UAAGGAAAAGAAGGAGAAACG	UGUUUUUCUUUUUGUUCUUUA	Cleavage		1	disease resistance protein rga1	20	0	0.7765	2		F: ATP binding; F:ADP binding;
		TC422808	967	3	7.491	1	21	525	545	UAAGGAAAAGAAGGAGAAACG	UGUUUUACCUUUUUUUUCUUG	Cleavage	similar to UniRef100_P40621 Cluster: HMG1/2-like protein; n=2; Triticum aestivum|Rep: HMG1/2-like protein - Triticum aestivum (Wheat), partial (75%)	1	dna-binding protein mnb1b	20	1.2e-31	0.799	15	C: nucleus; C: chromatin; C: cytoplasm;	F: DNA binding; F: choromatin binding; F: sequence-specific DNA binding transcription factor activity; F: structural constituent of chromatin;	P: response to temperature stimulus; P: hyperosmotic response; P: chromatin assembly or disassembly; P: water transport; P: glycolytic process; P: Golgi organization; P: response to salt stress; P: response to cadmium ion;
		TC425831	1687	3	22.098	1	21	1250	1270	UAAGGAAAAGAAGGAGAAACG	UGUUUUUUUUUCUUUUCUUUU	Cleavage		1	hypothetical protein TRIUR3_19694	1	1.7e-10	0.81
		TC428238	708	3	7.269	1	20	507	526	UAAGGAAAAGAAGGAGAAAC	UUUUCUUCUUCUUUUCUUUC	Cleavage		1	11-beta-hydroxysteroid dehydrogenase 1b-like	20	4.9e-85	0.8235	3	C: cytoplasmic membrane-bounded vesicle;	F: oxidoreductase activity;	P: oxidation-reduction process;
		TC429835	2264	3	10.087	1	21	2055	2075	UAAGGAAAAGAAGGAGAAACG	UGUUUUACCUUUUUUUUCUUG	Cleavage	homologue to UniRef100_Q75M05 Cluster: Dihydrolipoyl dehydrogenase; n=1; Oryza sativa Japonica Group|Rep: Dihydrolipoyl dehydrogenase - Oryza sativa subsp. japonica (Rice), partial (57%)	1	dihydrolipoyl dehydrogenase	20	0	0.965	6	C: plastid;	F: flavin adenine dinucleotide binding; F: dihydrolipoyl dehydrogenase activity; F: disulfide oxidoreductase activity;	P: cell redox homeostasis; P: electron transport chain;	EC: 1.8.1.4				5	C: mitochondrial intermembrane space ;	F: metal ion binding ;	P: protein transport; P: RNA methylation; P: photorespiration;
		TC430539	432	3	23.765	1	20	402	421	UAAGGAAAAGAAGGAGAAAC	GUUUUUUUUUUUUUUUUUUA	Cleavage	UniRef100_Q03033 Cluster: Elongation factor 1-alpha; n=2; Triticeae|Rep: Elongation factor 1-alpha - Triticum aestivum (Wheat), partial (13%)	1	elongation factor 1-alpha	20	3.5e-20	0.9355	5	C: cytoplasm;	F: GTP binding; F: GTPase activity; F: translantional elongation factot activity;	P: translational elongation;					10	C: cytoplasm;	F: L-aspartate:2-oxoglutarate aminotransferase activity; F: pyridoxal phosphate binding; F:L-phenylalanine:2-oxoglutarate aminotransferase activity;	P: tricarboxylic acid cycle; P: 2-oxoglutarate metabolic process; P: alanine metabolic process; P: aspartate metabolic process; P: biosynthetic process; P: glutamate metabolic process;
		TC432801	504	2.5	8.281	1	20	437	456	UAAGGAAAAGAAGGAGAAAC	UUUUCUCCCUCUUUUUCUUA	Cleavage	similar to UniRef100_Q0J481 Cluster: Os08g0529300 protein; n=1; Oryza sativa Japonica Group|Rep: Os08g0529300 protein - Oryza sativa subsp. japonica (Rice), partial (12%)	1	f-box protein interaction domain containing protein	20	7.7e-52	0.6565
		TC434050	2101	3	2.706	1	21	38	58	UAAGGAAAAGAAGGAGAAACG	CCUUUCUCCCUUUUUUCUUUA	Cleavage	similar to UniRef100_Q0DFZ4 Cluster: Os05g0561600 protein; n=1; Oryza sativa Japonica Group|Rep: Os05g0561600 protein - Oryza sativa subsp. japonica (Rice), partial (64%)	1	duf1421 domain family protein
		TC434914	1695	2.5	10.156	1	21	1590	1610	UAAGGAAAAGAAGGAGAAACG	UGUUUUUUUUUCUUUUUCUUG	Cleavage		1	sugar transport protein 5-like	20	0	0.665	3	C: membrane;	F: transmembrane transporter activity;	P: transport;
		TC435163	581	1.5	19.142	1	21	520	540	UAAGGAAAAGAAGGAGAAACG	UGUUUCUUCUUCUUUUCCUUU	Cleavage	homologue to UniRef100_Q75LF7 Cluster: Expressed protein; n=1; Oryza sativa Japonica Group|Rep: Expressed protein - Oryza sativa subsp. japonica (Rice), partial (10%)	1	disease resistance protein rpp13	5	2.1e-13	0.662	5		F:ADP binding; F: oxidoreductase activity; F: flavin adenine dinucleotide binding;	P: oxidation-reduction process; P: cell redox homeostasis;
		TC437998	1141	3	11.598	1	20	627	646	UAAGGAAAAGAAGGAGAAAC	GUUUUUUUUUUUUUUUUUUA	Cleavage	homologue to emb|Z00028.1|CHZMRRNA Zea mays chloroplast rRNA-operon, partial (4%)	1	metal transporter nramp5	20	2.7e-37	0.9695	6	C: mitochondrion; C: membrane;	F: hydrolase activity; F: transporter activity;	P: metabolic process; P: transport;
		TC438017	460	2	22.503	1	21	271	291	UAAGGAAAAGAAGGAGAAACG	CGUUUCUCUUUCUUUUCUUUU	Cleavage	similar to UniRef100_A1C0L9 Cluster: Non-specific lipid-transfer protein; n=1; Hordeum vulgare subsp. vulgare|Rep: Non-specific lipid-transfer protein - Hordeum vulgare var. distichum (Two-rowed barley), partial (49%)	1	non-specific lipid-transfer protein 1	9	1.1e-29	0.7611	3	C: cytoplasmic membrane-bounded vesicle;	F: lipid binding;	P: lipid transport;					1	C: cytosol;
		TC438083	2389	3	11.787	1	20	239	258	UAAGGAAAAGAAGGAGAAAC	UUUUCUCCUUUUUUUACUUA	Cleavage	similar to UniRef100_A8VJ44 Cluster: Amino acid permease-associated region; n=1; Anaeromyxobacter sp. K|Rep: Amino acid permease-associated region - Anaeromyxobacter sp. K, partial (3%)	1	---NA---
		TC438087	551	3	7.491	1	21	299	319	UAAGGAAAAGAAGGAGAAACG	UGUUUUACCUUUUUUUUCUUG	Cleavage	similar to UniRef100_Q4TI27 Cluster: Chromosome undetermined SCAF2445, whole genome shotgun sequence; n=1; Tetraodon nigroviridis|Rep: Chromosome undetermined SCAF2445, whole genome shotgun sequence - Tetraodon nigroviridis (Green puffer), partial (5%)	1	---NA---
		TC439260	443	2	22.503	1	21	170	190	UAAGGAAAAGAAGGAGAAACG	CGUUUCUCUUUCUUUUCUUUU	Cleavage	similar to UniRef100_A1C0L9 Cluster: Non-specific lipid-transfer protein; n=1; Hordeum vulgare subsp. vulgare|Rep: Non-specific lipid-transfer protein - Hordeum vulgare var. distichum (Two-rowed barley), partial (19%)	1	---NA---
		TC440411	750	3	0.511	1	21	12	32	UAAGGAAAAGAAGGAGAAACG	UGUUUCUUCGUUUUUUUCUUG	Cleavage	weakly similar to UniRef100_Q2UI12 Cluster: Uncharacterized conserved protein; n=1; Aspergillus oryzae|Rep: Uncharacterized conserved protein - Aspergillus oryzae, partial (3%)	1	---NA---
		TC440447	819	3	6.701	1	21	629	649	UAAGGAAAAGAAGGAGAAACG	CCUUUCUUCUUCUUUUUCUUU	Cleavage	similar to UniRef100_A2WED3 Cluster: P pilus assembly protein porin PapC; n=1; Burkholderia dolosa AUO158|Rep: P pilus assembly protein porin PapC - Burkholderia dolosa AUO158, partial (3%)	1	unnamed protein product	1	1.1e-21	0.61
		TC442001	502	2.5	12.713	1	21	406	426	UAAGGAAAAGAAGGAGAAACG	CUUUUUUUCUUCUUUUCUUUA	Cleavage		1	cytokinin-o-glucosyltransferase 1	18	6.6e-14	0.8322	2		F: transferase activity; F: transferase activity, transferring hexosyl groups;	P: metabolic process;
		TC443921	511	2.5	10.006	1	20	330	349	UAAGGAAAAGAAGGAGAAAC	GUUUUUCUUUUUUUUUUUUA	Cleavage	weakly similar to UniRef100_Q8S9L4 Cluster: At2g43020/MFL8.12; n=1; Arabidopsis thaliana|Rep: At2g43020/MFL8.12 - Arabidopsis thaliana (Mouse-ear cress), partial (9%)	1	amine oxidase flavin domain-containing protein	20	3.2e-22	0.8205	4		F: oxidoreductase activity; F: methyltransferase activity;	P: oxidation-reduction process; P: methylation;
		TC445394	628	3	7.49	1	21	492	512	UAAGGAAAAGAAGGAGAAACG	UGUUUUACCUUUUUUUUCUUG	Cleavage	UniRef100_P40621 Cluster: HMG1/2-like protein; n=2; Triticum aestivum|Rep: HMG1/2-like protein - Triticum aestivum (Wheat), partial (66%)	1	dna-binding protein mnb1b	20	1.4e-28	0.9225	16	C: nucleus; C: chromatin; C: cytosol;	F: DNA binding; F: choromatin binding; F: sequence-specific DNA binding transcription factor activity; F: structural constituent of chromatin;	P: response to temperature stimulus; P: hyperosmotic response; P: chromatin assembly or disassembly; P: water transport; P: glycolytic process; P: Golgi organization; P: response to salt stress; P: response to cadmium ion; P: regulation of transcription, DNA-templated;
		TC447684	421	3	7.143	1	20	249	268	UAAGGAAAAGAAGGAGAAAC	UUUUCUUUUUCUUUUUCUUG	Cleavage	homologue to UniRef100_Q6RBX9 Cluster: Glossy1 protein; n=1; Zea mays|Rep: Glossy1 protein - Zea mays (Maize), partial (8%)	1	glossy1 protein	20	4.5e-13	0.964	12	C: integral component of membrane; C: membrane; C: plasma membrane;	F: oxidoreductase activity; F: iron ion binding;	P: oxidation-reduction process; P: fatty acid biosynthetic process; P: cuticle development; P: pollen sperm cell differentiation; P: wax acid biosynthetic process; P: alkane biosynthetic process; P: cuticle hydrocarbon biosynthetic process;
		TC447785	247	3	14.664	1	20	102	121	UAAGGAAAAGAAGGAGAAAC	CUUUUUCUUUCUUUUUUUUA	Cleavage		1	---NA---
		TC447958	1280	3	10.713	1	20	920	939	UAAGGAAAAGAAGGAGAAAC	UUUUCGCCUUCUUUUCCUUC	Cleavage	similar to UniRef100_Q5ZC72 Cluster: Light stress-responsive one-helix protein-like; n=1; Oryza sativa Japonica Group|Rep: Light stress-responsive one-helix protein-like - Oryza sativa subsp. japonica (Rice), partial (36%)	1	light stress-responsive one-helix	20	7.3e-107	0.838	1	C: plasma membrane;
		TC450850	942	2.5	8.33	1	21	634	654	UAAGGAAAAGAAGGAGAAACG	UGUUUUUUUUUCUUUUCUUUG	Cleavage	weakly similar to UniRef100_UPI00005F73C2 Cluster: COG0625: Glutathione S-transferase; n=1; Yersinia bercovieri ATCC 43970|Rep: COG0625: Glutathione S-transferase - Yersinia bercovieri ATCC 43970, partial (9%)	1	aspartokinase chloroplastic	4	5.1e-24	0.835	4		F: kinase activity; F: DNA binding;	P: regulation of transcription, DNA-templated; P: phosphorylation;
		TC451175	1069	3	12.968	1	21	297	317	UAAGGAAAAGAAGGAGAAACG	UGUUUCUCUUUUGUUUUCUUG	Translation		1	probable protein phosphatase 2c 27	20	2.3e-101	0.734	5	C: plastid; C: mitochondrion; C: protein serine/threonine phosphatase complex;	F: protein serine/threonine kinase activity;	P: protein dephosphorylation;
		TC453747	663	3	10.371	1	21	463	483	UAAGGAAAAGAAGGAGAAACG	UGUUUUACCUUUUUUUUCUUG	Cleavage	UniRef100_P40621 Cluster: HMG1/2-like protein; n=2; Triticum aestivum|Rep: HMG1/2-like protein - Triticum aestivum (Wheat), partial (77%)	1	dna-binding protein mnb1b	20	2.7e-43	0.9215	16	C: nucleus; C: chromatin; C: cytosol;	F: DNA binding; F: choromatin binding; F: sequence-specific DNA binding transcription factor activity; F: structural constituent of chromatin;	P: response to temperature stimulus; P: hyperosmotic response; P: chromatin assembly or disassembly; P: water transport; P: glycolytic process; P: Golgi organization; P: response to salt stress; P: response to cadmium ion; P: regulation of transcription, DNA-templated.
		TC453798	706	3	11.355	1	20	278	297	UAAGGAAAAGAAGGAGAAAC	GUUUUUUUUUUUUUUUUUUA	Cleavage	homologue to UniRef100_A7QEC9 Cluster: Chromosome chr1 scaffold_84, whole genome shotgun sequence; n=1; Vitis vinifera|Rep: Chromosome chr1 scaffold_84, whole genome shotgun sequence - Vitis vinifera (Grape), partial (15%)	1	cell wall-associated hydrolase	7	6.2e-14	0.8571	2		F: hydrolase actvity;	P: metabolic process;
		TC454196	838	3	24.538	1	20	815	834	UAAGGAAAAGAAGGAGAAAC	GUUUUUUUUUUUUUUUUUUA	Cleavage	homologue to UniRef100_A7NVH0 Cluster: Chromosome chr18 scaffold_1, whole genome shotgun sequence; n=1; Vitis vinifera|Rep: Chromosome chr18 scaffold_1, whole genome shotgun sequence - Vitis vinifera (Grape), partial (49%)	1	replication factor c subunit 2	20	2.2e-116	0.923	6	C: nucleus; C: DNA replication factor; C: complex;	F: ATP binding; F: DNA binding; F: nucleoside-triphosphatase activity;	P: DNA replication;
		TC457678	176	3	14.76	1	20	39	58	UAAGGAAAAGAAGGAGAAAC	GUUUUUUUUUUUUUUUUUUA	Cleavage	UniRef100_Q6NNX4 Cluster: AT25722p; n=1; Drosophila melanogaster|Rep: AT25722p - Drosophila melanogaster (Fruit fly), partial (5%)	1	---NA---
		TC459193	1221	3	0.968	1	21	41	61	UAAGGAAAAGAAGGAGAAACG	CCUUUCUCCCUUUUUUCUUUA	Cleavage	similar to UniRef100_Q0DFZ4 Cluster: Os05g0561600 protein; n=1; Oryza sativa Japonica Group|Rep: Os05g0561600 protein - Oryza sativa subsp. japonica (Rice), partial (44%)	1	duf1421 domain family protein	20	0	0.7565
		TC459813	982	3	15.454	1	20	901	920	UAAGGAAAAGAAGGAGAAAC	CUCUCUCCUUUUUUUCCUUG	Cleavage	similar to UniRef100_A7QM95 Cluster: Chromosome chr5 scaffold_124, whole genome shotgun sequence; n=1; Vitis vinifera|Rep: Chromosome chr5 scaffold_124, whole genome shotgun sequence - Vitis vinifera (Grape), partial (28%)	1	protein yif1b-like	20	1.4e-54	0.908	1	C: membrane;
		TC460554	751	3	12.606	1	20	177	196	UAAGGAAAAGAAGGAGAAAC	AUUUCUUCUUCUUUUUCUUC	Cleavage	homologue to UniRef100_A7QS13 Cluster: Chromosome undetermined scaffold_155, whole genome shotgun sequence; n=1; Vitis vinifera|Rep: Chromosome undetermined scaffold_155, whole genome shotgun sequence - Vitis vinifera (Grape), partial (16%)	1	transmembrane 9 superfamily member 4	20	1.1e-27	0.998	2	C: integral component of membrane; C: cytoplasmic membrane-bounded vesicle;
		TC460773	759	2.5	24.317	1	21	520	540	UAAGGAAAAGAAGGAGAAACG	UGUUUCUGCUUUUUUUUCUUG	Cleavage	weakly similar to UniRef100_A7PLW7 Cluster: Chromosome chr14 scaffold_21, whole genome shotgun sequence; n=1; Vitis vinifera|Rep: Chromosome chr14 scaffold_21, whole genome shotgun sequence - Vitis vinifera (Grape), partial (48%)	1	atp synthase mitochondrial f1 complex assembly factor 2-like	20	4.8e-97	0.8915	2	C: mitochondrion;		P: proton-transporting ATP synthase complex assembly;
		TC461575	1189	3	10.895	1	20	635	654	UAAGGAAAAGAAGGAGAAAC	CAUUCUUCUUCUUUUUCUUA	Cleavage	similar to UniRef100_A7PU85 Cluster: Chromosome chr7 scaffold_31, whole genome shotgun sequence; n=1; Vitis vinifera|Rep: Chromosome chr7 scaffold_31, whole genome shotgun sequence - Vitis vinifera (Grape), partial (29%)	1	protein iws1 homolog	20	1.6e-45	0.7755	2		F: serine-type endopeptidase activity;	P: proteolysis;	EC. 3.4.21
		TC461869	461	3	10.548	1	20	38	57	UAAGGAAAAGAAGGAGAAAC	GUUUUUUUUUUUUUUUUUUA	Cleavage	weakly similar to UniRef100_A4K4Y1 Cluster: Alpha tubulin-2A; n=1; Triticum aestivum|Rep: Alpha tubulin-2A - Triticum aestivum (Wheat), partial (15%)	1	alpha tubulin	20	1.5e-16	0.7285	3	C: cytoskeleton; C: protein complex;	F: nucleotide binding;
TTTGTGATTTGTGAATGCCACGTG	Ttu-miR038	BE516181	391	1.5	10.455	1	21	245	265	UUUGUGAUUUGUGAAUGCCAC	GUGUUAUUCACAAAUCACAAA	Cleavage	similar to UniRef100_Q0JQR9 Cluster: Os01g0143100 protein; n=3; Oryza sativa|Rep: Os01g0143100 protein - Oryza sativa subsp., partial (8%)	1	mitochondrial substrate carrier family protein b	2	1e-15	0.515	4	C: integral component of membrane; C: membrane;		P: transmembrane transport; P: transport;
		BJ273010	607	3	11.134	1	22	46	67	UUUGUGAUUUGUGAAUGCCACG	CAUGGCAUUGACACAUCGCAAG	Translation		1	---NA---	0
		BJ274961	657	2.5	13.774	1	24	274	297	UUUGUGAUUUGUGAAUGCCACGUG	UACCUGUCAUUCACGAAUCACGAG	Cleavage	similar to UniRef100_Q754D0 Cluster: AFR140Cp; n=1; Eremothecium gossypii|Rep: AFR140Cp - Ashbya gossypii (Yeast), partial (3%)	1	26s protease regulatory subunit 6b-like protein	12	1.8e-11	0.7083	4		F: nucleotide binding; F: protein kinase activity; F: hydrolase activity;	P: protein metabolic process;
		CA621836	508	3	15.001	1	20	249	268	UUUGUGAUUUGUGAAUGCCA	UGGCAUUCCCAGAUGACAAA	Cleavage	similar to UniRef100_A7NTK4 Cluster: Chromosome chr18 scaffold_1, whole genome shotgun sequence; n=1; Vitis vinifera|Rep: Chromosome chr18 scaffold_1, whole genome shotgun sequence - Vitis vinifera (Grape), partial (11%)	1	hypothetical protein TRIUR3-09992	20	2.8e-42	0.864	1	C: plastid;
		CA655761	607	3	14.212	1	24	129	152	UUUGUGAUUUGUGAAUGCCACGUG	UAUUUGGCACUAAUAAAUCAUAAA	Cleavage	similar to UniRef100_Q2FM95 Cluster: Exonuclease SbcC; n=1; Methanospirillum hungatei JF-1|Rep: Exonuclease SbcC -, partial (1%)	1	---NA---
		CA724915	454	3	14.02	1	20	263	282	UUUGUGAUUUGUGAAUGCCA	UGGCAUUCAUCAAUCAAAAA	Translation	similar to UniRef100_Q2S0N8 Cluster: Sigma factor regulatory protein FecR/PupR family; n=1; Salinibacter ruber DSM 13855|Rep:, partial (4%)	1	---NA---
		CD900883	695	3	13.631	1	20	470	489	UUUGUGAUUUGUGAAUGCCA	UGGCAUUCAGAAAUUGUAAG	Translation	homologue to UniRef100_Q1ERY8 Cluster: Sperm associated antigen 5; n=1; Rattus norvegicus|Rep: Sperm associated antigen 5 -, partial (1%)	1	heat stress transcription factor a-9	1	7e-18	0.7	9	C: nucleus; C: cytoplasm;	F: sequence-specific DNA binding; F: sequence-specific DNA binding transcription factor activity; F: DNA-binding;	P: regulation of transcription, DNA-templated; P: response to heat; P: response to stress; P: transcription, DNA-templated;
		CJ595390	707	3	13.898	1	20	489	508	UUUGUGAUUUGUGAAUGCCA	UAGUGUUUACAAAUUACAAA	Cleavage	UniRef100_A1A3H1 Cluster: Glutamyl-Q tRNA(Asp) synthetase; n=1; Bifidobacterium adolescentis ATCC 15703|Rep:, partial (2%)	1	---NA---
		TC428933	744	2.5	15.134	1	20	1	20	UUUGUGAUUUGUGAAUGCCA	UGGCAUUCGCAAGUCGCAAC	Cleavage	weakly similar to UniRef100_A5Z1R3 Cluster: Ethphon-induced protein; n=1; Hevea brasiliensis|Rep: Ethphon-induced protein - Hevea brasiliensis (Para rubber tree), partial (39%)	1	predicted protein	20	1.6e-38	0.812
		TC436569	828	3	10.446	1	24	800	823	UUUGUGAUUUGUGAAUGCCACGUG	CACUUGGUAUCUACAGAUCAUAAA	Cleavage	UniRef100_Q40073 Cluster: Ribulose bisphosphate carboxylase/oxygenase activase A, chloroplast precursor; n=3; Triticeae|Rep: Ribulose bisphosphate carboxylase/oxygenase activase A, chloroplast precursor - Hordeum vulgare (Barley), partial (45%)	1	chloroplast ribulose -bisphosphate carboxylase activase small partial	20	5.2e-90	0.9625	4	C: chloroplast stroma;	F: ATP binding; F: phosphopantothenoylcysteine decarboxylase activity;	P: metabolic process;
GAGAGCTACTCAAATGTTCAA	Ttu-miR109	TC401403	882	1.5	15.026	1	21	715	735	GAGAGCUACUCAAAUGUUCAA	UUGGACAUCUGAGUAGCUCUC	Cleavage		1	fk506-binding protein 2-like	20	8.9e-76	0.65
		TC418851	644	3	19.863	1	20	575	594	GAGAGCUACUCAAAUGUUCA	UGAACCUUUGGUUAGCUUUC	Translation	similar to UniRef100_A7PHM1 Cluster: Chromosome chr17 scaffold_16, whole genome shotgun sequence; n=1; Vitis vinifera|Rep: Chromosome chr17 scaffold_16, whole genome shotgun sequence - Vitis vinifera (Grape), partial (88%)	1	mitochondrial import inner membrane translocase subunit tim8	20	4.6e-28	0.944	5	C: mitochondrial intermembrane space ;	F: metal ion binding ;	P: protein transport; P: RNA methylation; P: photorespiration;
		TC420321	1208	3	21.023	1	20	939	958	GAGAGCUACUCAAAUGUUCA	UGAACCUUUGGUUAGCUUUC	Translation	homologue to UniRef100_P37833 Cluster: Aspartate aminotransferase, cytoplasmic; n=5; Magnoliophyta|Rep: Aspartate aminotransferase, cytoplasmic - Oryza sativa subsp. japonica (Rice), partial (17%)	1	aspartate aminotransferase	20	7.9e-35	0.9205	10	C: cytoplasm;	F: L-aspartate:2-oxoglutarate aminotransferase activity; F: pyridoxal phosphate binding; F:L-phenylalanine:2-oxoglutarate aminotransferase activity;	P: tricarboxylic acid cycle; P: 2-oxoglutarate metabolic process; P: alanine metabolic process; P: aspartate metabolic process; P: biosynthetic process; P: glutamate metabolic process;	EC: 2.6.1.9; EC: 2.6.1.57; EC: 2.6.1.5; EC: 2.6.1.1
		TC428097	479	3	19.033	1	20	425	444	GAGAGCUACUCAAAUGUUCA	GCAACUUUUGAGUAGCUCUC	Cleavage	homologue to UniRef100_A7QX91 Cluster: Chromosome undetermined scaffold_215, whole genome shotgun sequence; n=1; Vitis vinifera|Rep: Chromosome undetermined scaffold_215, whole genome shotgun sequence - Vitis vinifera (Grape), partial (96%)	1	wound-induced basic	20	6.4e-22	0.914	1	C: cytosol;
		TC453920	666	3	17.027	1	21	102	121	GAGAGCUACUCAAAUGUUCAA	UUGNACAUUUG-GUAGCUCUC	Translation	similar to UniRef100_P04711 Cluster: Phosphoenolpyruvate carboxylase 1; n=1; Zea mays|Rep: Phosphoenolpyruvate carboxylase 1 - Zea mays (Maize), partial (11%)	1	phosphoenolpyruvate carboxylase	20	1.2e-38	0.8885	3		F: phosphoenolpyruvate carboxylase activity;	P: tricarboxylic acid cycle; P: carbon fixation;	EC: 4.1.1.31
