# Supplementary material for: Genome-Wide Identification of MicroRNAs in Leaves and the Developing Head of Four Durum Genotypes during Water Deficit Stress
Source: PLoS One. 2015 Nov 12;10(11):e0142799. doi: 10.1371/journal.pone.0142799 (PMC4643036; doi:10.1371/journal.pone.0142799)
Supplement: S7 Table — Definitions: Column A (Level)–The GO level represents the position of a GO term in the GO hierarchy. The level of a GO term is the number of GO terms between that term and the Root Term of the Ontology. Column E (Node score)–The node score is the sum of sequences directly or indirectly associated to a given GO term weighted by the distance of this term to the term of its direct annotation, i.e. the GO term the sequence is originally annotated to. This confluence score takes into account the number of sequences converging at one GO term and at the same time penalises by the distance to the term where each sequence was actually annotated. Column F (%Seq)–The percentage of sequences annotated with a particular GO term among all the sequences annotated within the same GO level. Column G (#Seq)–The number of target sequences annotated with that particular GO term. (XLS) [file pone.0142799.s010.xls]

## Sheet: Cellular Component
S7 Table. Combined Gene Ontology classification in GO levels of 130 predicted targets of four novel miRNAs.
Level	GO ID	Term	Type	NodeScore	%Seq	#Seqs	Sequences
1	GO:0005575	cellular_component	Cellular Component	32.74	100	56	TC415338, CA621836, TC438017, TC413399, TC389239, TC389799, TC391165, TC427751, TC420321, TC408870, TC393505, TC447684, TC430539, TC387828, TC406192, TC396000, TC461869, TC393731, BJ319396, TC389562, TC433457, TC428238, TC436569, CV768961, TC460773, TC445394, CV769573, TC422808, TC414462, CV779294, TC412168, TC383153, TC387630, TC451175, TC411916, TC434914, TC374405, TC459813, TC429835, TC389772,…
2	GO:0005623	cell	Cellular Component	19.36	91.07	51	TC415338, CA621836, TC438017, TC413399, TC389239, TC389799, TC391165, TC427751, TC420321, TC408870, TC393505, TC447684, TC430539, TC387828, TC406192, TC396000, TC461869, BJ319396, TC389562, TC433457, TC428238, TC436569, TC460773, TC445394, CV769573, TC422808, TC414462, CV779294, TC412168, TC383153, TC387630, TC451175, TC411916, TC374405, TC429835, TC389772, TC390492, TC393409, TC409543, TC408072,…
2	GO:0043226	organelle	Cellular Component	13.17	83.93	47	TC422808, TC414462, TC415338, CA621836, CV779294, TC438017, TC413399, TC412168, TC389239, TC383153, TC389799, TC387630, TC451175, TC411916, TC391165, TC374405, TC427751, TC429835, TC389772, TC390492, TC393409, TC409543, TC408870, TC393505, TC447684, TC408072, TC387828, TC406192, TC418851, TC372193, DR731791, TC437998, TC396000, TC454196, TC461869, TC424450, BJ319396, TC453747, TC451965, TC389562,…
2	GO:0032991	macromolecular complex	Cellular Component	9.8	23.21	13	TC422808, TC414462, TC412168, TC396000, TC454196, TC461869, TC451175, BJ319396, TC427751, TC453747, TC451965, TC433457, TC445394
2	GO:0016020	membrane	Cellular Component	11.4	16.07	9	TC434914, TC393731, TC459813, TC437998, CV768961, TC406200, TC460554, TC447684, CV769573
2	GO:0031974	membrane-enclosed lumen	Cellular Component	0.49	3.57	2	BJ319396, TC418851
2	GO:0005576	extracellular region	Cellular Component	0.6	1.79	1	TC415338
2	GO:0055044	symplast	Cellular Component	0.6	1.79	1	BJ319396
2	GO:0030054	cell junction	Cellular Component	0.36	1.79	1	BJ319396
2	GO:0019012	virion	Cellular Component	0.36	1.79	1	BJ319396
3	GO:0044464	cell part	Cellular Component	32.27	91.07	51	TC415338, CA621836, TC438017, TC413399, TC389239, TC389799, TC391165, TC427751, TC420321, TC408870, TC393505, TC447684, TC430539, TC387828, TC406192, TC396000, TC461869, BJ319396, TC389562, TC433457, TC428238, TC436569, TC460773, TC445394, CV769573, TC422808, TC414462, CV779294, TC412168, TC383153, TC387630, TC451175, TC411916, TC374405, TC429835, TC389772, TC390492, TC393409, TC409543, TC408072,…
3	GO:0043227	membrane-bounded organelle	Cellular Component	19.07	78.57	44	TC422808, TC414462, TC415338, CA621836, CV779294, TC438017, TC413399, TC412168, TC389239, TC383153, TC389799, TC387630, TC451175, TC411916, TC391165, TC374405, TC427751, TC429835, TC390492, TC393409, TC409543, TC408870, TC447684, TC408072, TC387828, TC406192, TC418851, TC372193, DR731791, TC437998, TC396000, TC454196, TC424450, BJ319396, TC453747, TC451965, TC389562, TC433457, TC428238, TC436569,…
3	GO:0044422	organelle part	Cellular Component	2.79	21.43	12	BJ319396, TC422808, TC414462, TC453747, TC418851, TC412168, TC396000, TC436569, TC454196, TC447684, TC445394, CV769573
3	GO:0043228	non-membrane-bounded organelle	Cellular Component	2.35	19.64	11	BJ319396, TC422808, TC414462, TC453747, TC389772, TC412168, TC396000, TC454196, TC393505, TC461869, TC445394
3	GO:0031982	vesicle	Cellular Component	3.24	16.07	9	TC391165, TC374405, TC415338, CV779294, TC438017, TC428238, TC389799, TC409543, TC460554
3	GO:0043234	protein complex	Cellular Component	8.62	10.71	6	TC427751, TC451965, TC433457, TC454196, TC461869, TC451175
3	GO:0044425	membrane part	Cellular Component	3	8.93	5	TC393731, TC406200, TC460554, TC447684, CV769573
3	GO:0048046	apoplast	Cellular Component	1	1.79	1	TC415338
3	GO:0005911	cell-cell junction	Cellular Component	0.6	1.79	1	BJ319396
3	GO:0044423	virion part	Cellular Component	0.6	1.79	1	BJ319396
4	GO:0005622	intracellular	Cellular Component	30.1	91.07	51	TC415338, CA621836, TC438017, TC413399, TC389239, TC389799, TC391165, TC427751, TC420321, TC408870, TC393505, TC447684, TC430539, TC387828, TC406192, TC396000, TC461869, BJ319396, TC389562, TC433457, TC428238, TC436569, TC460773, TC445394, CV769573, TC422808, TC414462, CV779294, TC412168, TC383153, TC387630, TC451175, TC411916, TC374405, TC429835, TC389772, TC390492, TC393409, TC409543, TC408072,…
4	GO:0031988	membrane-bounded vesicle	Cellular Component	5.4	16.07	9	TC391165, TC374405, TC415338, CV779294, TC438017, TC428238, TC389799, TC409543, TC460554
4	GO:0031224	intrinsic component of membrane	Cellular Component	3	8.93	5	TC393731, TC406200, TC460554, TC447684, CV769573
4	GO:0012505	endomembrane system	Cellular Component	1.32	5.36	3	TC389562, TC447684, CV769573
4	GO:0098589	membrane region	Cellular Component	1.2	3.57	2	TC447684, CV769573
4	GO:0031090	organelle membrane	Cellular Component	1.2	3.57	2	TC447684, CV769573
4	GO:0071944	cell periphery	Cellular Component	0.96	3.57	2	TC415338, TC447684
4	GO:0009506	plasmodesma	Cellular Component	1	1.79	1	BJ319396
4	GO:0019028	viral capsid	Cellular Component	0.6	1.79	1	BJ319396
4	GO:1902494	catalytic complex	Cellular Component	0.36	1.79	1	TC451175
4	GO:0043233	organelle lumen	Cellular Component	0.22	1.79	1	BJ319396
4	GO:0031975	envelope	Cellular Component	0.22	1.79	1	TC418851
5	GO:0044424	intracellular part	Cellular Component	50.17	91.07	51	TC415338, CA621836, TC438017, TC413399, TC389239, TC389799, TC391165, TC427751, TC420321, TC408870, TC393505, TC447684, TC430539, TC387828, TC406192, TC396000, TC461869, BJ319396, TC389562, TC433457, TC428238, TC436569, TC460773, TC445394, CV769573, TC422808, TC414462, CV779294, TC412168, TC383153, TC387630, TC451175, TC411916, TC374405, TC429835, TC389772, TC390492, TC393409, TC409543, TC408072,…
5	GO:0016021	integral component of membrane	Cellular Component	5	8.93	5	TC393731, TC406200, TC460554, TC447684, CV769573
5	GO:0098588	bounding membrane of organelle	Cellular Component	1.2	3.57	2	TC447684, CV769573
5	GO:0042175	nuclear outer membrane-endoplasmic reticulum membrane network	Cellular Component	1.2	3.57	2	TC447684, CV769573
5	GO:0005886	plasma membrane	Cellular Component	1	1.79	1	TC447684
5	GO:0019013	viral nucleocapsid	Cellular Component	1	1.79	1	BJ319396
5	GO:1903293	phosphatase complex	Cellular Component	0.6	1.79	1	TC451175
5	GO:0030312	external encapsulating structure	Cellular Component	0.6	1.79	1	TC415338
6	GO:0043229	intracellular organelle	Cellular Component	21.66	83.93	47	TC422808, TC414462, TC415338, CA621836, CV779294, TC438017, TC413399, TC412168, TC389239, TC383153, TC389799, TC387630, TC451175, TC411916, TC391165, TC374405, TC427751, TC429835, TC389772, TC390492, TC393409, TC409543, TC408870, TC393505, TC447684, TC408072, TC387828, TC406192, TC418851, TC372193, DR731791, TC437998, TC396000, TC454196, TC461869, TC424450, BJ319396, TC453747, TC451965, TC389562,…
6	GO:0005737	cytoplasm	Cellular Component	59.6	80.36	45	TC422808, TC414462, TC415338, CA621836, CV779294, TC438017, TC412168, TC389239, TC389799, TC387630, TC451175, TC411916, TC391165, TC374405, TC427751, TC429835, TC389772, TC390492, TC420321, TC393409, TC409543, TC393505, TC430539, TC447684, TC408072, TC406192, CA699979, TC418851, TC372193, DR731791, TC437998, TC396000, TC424450, BJ319396, TC453747, TC451965, TC433457, TC389562, TC428238, TC428097,…
6	GO:0030529	ribonucleoprotein complex	Cellular Component	3.72	5.36	3	BJ319396, TC414462, TC412168
6	GO:0000502	proteasome complex	Cellular Component	1.8	5.36	3	TC427751, TC451965, TC433457
6	GO:0008287	protein serine/threonine phosphatase complex	Cellular Component	1	1.79	1	TC451175
6	GO:0005618	cell wall	Cellular Component	1	1.79	1	TC415338
7	GO:0043231	intracellular membrane-bounded organelle	Cellular Component	30.87	78.57	44	TC422808, TC414462, TC415338, CA621836, CV779294, TC438017, TC413399, TC412168, TC389239, TC383153, TC389799, TC387630, TC451175, TC411916, TC391165, TC374405, TC427751, TC429835, TC390492, TC393409, TC409543, TC408870, TC447684, TC408072, TC387828, TC406192, TC418851, TC372193, DR731791, TC437998, TC396000, TC454196, TC424450, BJ319396, TC453747, TC451965, TC389562, TC433457, TC428238, TC436569,…
7	GO:0044444	cytoplasmic part	Cellular Component	24.34	64.29	36	TC414462, TC415338, CA621836, CV779294, TC438017, TC412168, TC389239, TC389799, TC387630, TC451175, TC411916, TC391165, TC374405, TC429835, TC390492, TC393409, TC409543, TC447684, TC408072, TC406192, TC418851, TC372193, DR731791, TC437998, TC396000, TC424450, BJ319396, TC453747, TC389562, TC428238, TC428097, TC436569, TC460554, TC460773, TC445394, CV769573
7	GO:0044446	intracellular organelle part	Cellular Component	4.18	21.43	12	BJ319396, TC422808, TC414462, TC453747, TC418851, TC412168, TC396000, TC436569, TC454196, TC447684, TC445394, CV769573
7	GO:0043232	intracellular non-membrane-bounded organelle	Cellular Component	3.91	19.64	11	BJ319396, TC422808, TC414462, TC453747, TC389772, TC412168, TC396000, TC454196, TC393505, TC461869, TC445394
7	GO:0005839	proteasome core complex	Cellular Component	3	5.36	3	TC427751, TC451965, TC433457
8	GO:0005634	nucleus	Cellular Component	14.36	25	14	TC387828, TC422808, TC413399, TC383153, TC396000, TC454196, BJ319396, TC427751, TC453747, TC451965, TC433457, TC389562, TC408870, TC445394
8	GO:0009536	plastid	Cellular Component	14.02	21.43	12	TC408072, TC411916, TC424450, TC372193, TC429835, CA621836, DR731791, TC390492, TC389239, TC436569, TC387630, TC451175
8	GO:0005739	mitochondrion	Cellular Component	12.36	21.43	12	TC411916, TC406192, TC414462, TC372193, TC418851, TC412168, TC390492, TC437998, TC389239, TC393409, TC460773, TC451175
8	GO:0031410	cytoplasmic vesicle	Cellular Component	5.4	16.07	9	TC391165, TC374405, TC415338, CV779294, TC438017, TC428238, TC389799, TC409543, TC460554
8	GO:0005829	cytosol	Cellular Component	5	8.93	5	BJ319396, TC453747, TC396000, TC428097, TC445394
8	GO:0005694	chromosome	Cellular Component	1.8	8.93	5	TC422808, TC453747, TC396000, TC454196, TC445394
8	GO:0005856	cytoskeleton	Cellular Component	3	5.36	3	TC389772, TC393505, TC461869
8	GO:0005840	ribosome	Cellular Component	0.72	3.57	2	TC414462, TC412168
8	GO:0005783	endoplasmic reticulum	Cellular Component	0.72	3.57	2	TC447684, CV769573
8	GO:0005794	Golgi apparatus	Cellular Component	1	1.79	1	TC389562
8	GO:0031967	organelle envelope	Cellular Component	0.36	1.79	1	TC418851
8	GO:0070013	intracellular organelle lumen	Cellular Component	0.36	1.79	1	BJ319396
9	GO:0016023	cytoplasmic membrane-bounded vesicle	Cellular Component	9	16.07	9	TC391165, TC374405, TC415338, CV779294, TC438017, TC428238, TC389799, TC409543, TC460554
9	GO:0044427	chromosomal part	Cellular Component	3	8.93	5	TC422808, TC453747, TC396000, TC454196, TC445394
9	GO:0009507	chloroplast	Cellular Component	3.36	5.36	3	TC389239, TC436569, TC387630
9	GO:0044432	endoplasmic reticulum part	Cellular Component	1.2	3.57	2	TC447684, CV769573
9	GO:0044391	ribosomal subunit	Cellular Component	1.2	3.57	2	TC414462, TC412168
9	GO:0031970	organelle envelope lumen	Cellular Component	0.6	1.79	1	TC418851
9	GO:0044429	mitochondrial part	Cellular Component	0.6	1.79	1	TC418851
9	GO:0044428	nuclear part	Cellular Component	0.6	1.79	1	BJ319396
9	GO:0044435	plastid part	Cellular Component	0.36	1.79	1	TC436569
10	GO:0000785	chromatin	Cellular Component	4	7.14	4	TC422808, TC453747, TC396000, TC445394
10	GO:0005789	endoplasmic reticulum membrane	Cellular Component	2	3.57	2	TC447684, CV769573
10	GO:0015934	large ribosomal subunit	Cellular Component	2	3.57	2	TC414462, TC412168
10	GO:0044434	chloroplast part	Cellular Component	0.6	1.79	1	TC436569
10	GO:0031981	nuclear lumen	Cellular Component	0.6	1.79	1	BJ319396
10	GO:0009532	plastid stroma	Cellular Component	0.6	1.79	1	TC436569
10	GO:0005740	mitochondrial envelope	Cellular Component	0.6	1.79	1	TC418851
10	GO:0005657	replication fork	Cellular Component	0.6	1.79	1	TC454196
11	GO:0005758	mitochondrial intermembrane space	Cellular Component	1	1.79	1	TC418851
11	GO:0009570	chloroplast stroma	Cellular Component	1	1.79	1	TC436569
11	GO:0005730	nucleolus	Cellular Component	1	1.79	1	BJ319396
11	GO:0005663	DNA replication factor C complex	Cellular Component	1	1.79	1	TC454196

## Sheet: Molecular Function
S7 Table. Combined Gene Ontology classification in GO levels of 130 predicted targets of four novel miRNAs.
Level	GO ID	Term	Type	NodeScore	%Seq	#Seqs	Sequences
1	GO:0003674	molecular_function	Molecular Function	44.23	100	69	TC443921, BJ274961, GH723869, TC415338, TC438017, TC413399, TC389239, TC389799, TC391165, TC427751, TC420321, TC408870, TC393505, TC447684, TC430539, TC387828, TC406192, BJ246485, TC396000, TC461869, BJ221122, TC393731, BJ319396, TC450850, TC428238, TC453920, TC433457, TC389562, TC436569, CV768961, TC442001, TC445394, CV769573, TC435163, TC414462, TC422808, TC461575, CV779294, TC412168, TC448757,…
2	GO:0005488	binding	Molecular Function	23.48	66.67	46	TC435163, BJ274961, GH723869, TC422808, CV779294, TC438017, TC413399, TC448757, TC383153, TC389239, TC389799, TC387630, TC391165, TC427751, TC429835, TC422564, TC389772, TC420321, TC409543, TC393409, GH727096, TC408870, TC393505, TC447684, TC398898, TC430539, FL488865, TC377754, TC408072, TC387828, CA699979, TC418851, TC396000, TC454196, TC461869, BJ221122, TC393731, BJ319396, TC450850, TC453747,…
2	GO:0003824	catalytic activity	Molecular Function	33.04	60.87	42	TC435163, TC443921, BJ274961, TC461575, TC415338, TC413399, TC389239, TC389799, TC451175, TC411916, TC453798, TC374405, TC427751, TC429835, TC390492, TC420321, TC409543, TC393409, GH727096, TC447684, TC430539, TC376703, TC408072, CD869597, TC406192, CA699979, TC372193, BJ246485, TC437998, TC454196, TC393731, TC424450, BJ319396, TC450850, TC451965, TC428238, TC453920, TC433457, TC436569, CV768961,…
3	GO:1901363	heterocyclic compound binding	Molecular Function	19.31	52.17	36	TC435163, BJ274961, GH723869, TC422808, TC413399, TC448757, TC383153, TC387630, TC427751, TC429835, TC422564, TC389772, TC420321, TC393409, GH727096, TC408870, TC393505, TC430539, FL488865, TC377754, TC408072, TC387828, CA699979, TC396000, TC454196, TC461869, TC393731, BJ319396, TC450850, TC453747, TC451965, TC433457, TC389562, TC436569, TC445394, CV769573
3	GO:0097159	organic cyclic compound binding	Molecular Function	19.31	52.17	36	TC435163, BJ274961, GH723869, TC422808, TC413399, TC448757, TC383153, TC387630, TC427751, TC429835, TC422564, TC389772, TC420321, TC393409, GH727096, TC408870, TC393505, TC430539, FL488865, TC377754, TC408072, TC387828, CA699979, TC396000, TC454196, TC461869, TC393731, BJ319396, TC450850, TC453747, TC451965, TC433457, TC389562, TC436569, TC445394, CV769573
3	GO:0043167	ion binding	Molecular Function	10.87	42.03	29	TC435163, GH723869, TC448757, TC389239, TC389799, TC387630, TC427751, TC429835, TC422564, TC389772, TC420321, TC409543, TC393409, GH727096, TC393505, TC447684, TC430539, FL488865, TC377754, TC408072, CA699979, TC418851, TC454196, BJ221122, TC393731, TC451965, TC433457, TC436569, CV769573
3	GO:0036094	small molecule binding	Molecular Function	17.37	33.33	23	TC435163, TC408072, BJ274961, GH723869, CA699979, TC448757, TC454196, TC387630, TC461869, TC393731, TC427751, TC451965, TC429835, TC422564, TC389772, TC433457, TC436569, TC393409, GH727096, TC393505, TC430539, FL488865, TC377754
4	GO:1901265	nucleoside phosphate binding	Molecular Function	19.9	33.33	23	TC435163, TC408072, BJ274961, GH723869, CA699979, TC448757, TC454196, TC387630, TC461869, TC393731, TC427751, TC451965, TC429835, TC422564, TC389772, TC433457, TC436569, TC393409, GH727096, TC393505, TC430539, FL488865, TC377754
5	GO:0000166	nucleotide binding	Molecular Function	27.05	33.33	23	TC435163, TC408072, BJ274961, GH723869, CA699979, TC448757, TC454196, TC387630, TC461869, TC393731, TC427751, TC451965, TC429835, TC422564, TC389772, TC433457, TC436569, TC393409, GH727096, TC393505, TC430539, FL488865, TC377754
4	GO:0043168	anion binding	Molecular Function	11.88	31.88	22	TC435163, TC408072, GH723869, CA699979, TC448757, TC454196, TC387630, TC393731, TC427751, TC451965, TC429835, TC422564, TC389772, TC433457, TC420321, TC436569, TC393409, GH727096, TC393505, TC430539, FL488865, TC377754
3	GO:0097367	carbohydrate derivative binding	Molecular Function	2.85	28.99	20	TC435163, TC408072, GH723869, CA699979, TC448757, TC454196, TC387630, TC393731, TC427751, TC451965, TC422564, TC389772, TC433457, TC436569, TC393409, GH727096, TC393505, TC430539, FL488865, TC377754
4	GO:0001882	nucleoside binding	Molecular Function	4.75	28.99	20	TC435163, TC408072, GH723869, CA699979, TC448757, TC454196, TC387630, TC393731, TC427751, TC451965, TC422564, TC389772, TC433457, TC436569, TC393409, GH727096, TC393505, TC430539, FL488865, TC377754
5	GO:0001883	purine nucleoside binding	Molecular Function	7.92	28.99	20	TC435163, TC408072, GH723869, CA699979, TC448757, TC454196, TC387630, TC393731, TC427751, TC451965, TC422564, TC389772, TC433457, TC436569, TC393409, GH727096, TC393505, TC430539, FL488865, TC377754
5	GO:0032549	ribonucleoside binding	Molecular Function	7.92	28.99	20	TC435163, TC408072, GH723869, CA699979, TC448757, TC454196, TC387630, TC393731, TC427751, TC451965, TC422564, TC389772, TC433457, TC436569, TC393409, GH727096, TC393505, TC430539, FL488865, TC377754
6	GO:0032553	ribonucleotide binding	Molecular Function	4.75	28.99	20	TC435163, TC408072, GH723869, CA699979, TC448757, TC454196, TC387630, TC393731, TC427751, TC451965, TC422564, TC389772, TC433457, TC436569, TC393409, GH727096, TC393505, TC430539, FL488865, TC377754
6	GO:0017076	purine nucleotide binding	Molecular Function	4.75	28.99	20	TC435163, TC408072, GH723869, CA699979, TC448757, TC454196, TC387630, TC393731, TC427751, TC451965, TC422564, TC389772, TC433457, TC436569, TC393409, GH727096, TC393505, TC430539, FL488865, TC377754
6	GO:0032550	purine ribonucleoside binding	Molecular Function	13.2	28.99	20	TC435163, TC408072, GH723869, CA699979, TC448757, TC454196, TC387630, TC393731, TC427751, TC451965, TC422564, TC389772, TC433457, TC436569, TC393409, GH727096, TC393505, TC430539, FL488865, TC377754
7	GO:0032555	purine ribonucleotide binding	Molecular Function	7.92	28.99	20	TC435163, TC408072, GH723869, CA699979, TC448757, TC454196, TC387630, TC393731, TC427751, TC451965, TC422564, TC389772, TC433457, TC436569, TC393409, GH727096, TC393505, TC430539, FL488865, TC377754
3	GO:0016740	transferase activity	Molecular Function	23.54	24.64	17	TC408072, BJ274961, TC443921, CA699979, TC415338, TC372193, TC413399, TC411916, TC393731, TC424450, TC450850, TC390492, TC420321, TC393409, CV768961, TC442001, GH727096
7	GO:0030554	adenyl nucleotide binding	Molecular Function	6.84	24.64	17	TC435163, TC408072, GH723869, TC448757, TC454196, TC393731, TC427751, TC451965, TC422564, TC389772, TC433457, TC436569, TC393409, GH727096, TC393505, FL488865, TC377754
8	GO:0032559	adenyl ribonucleotide binding	Molecular Function	11.4	24.64	17	TC435163, TC408072, GH723869, TC448757, TC454196, TC393731, TC427751, TC451965, TC422564, TC389772, TC433457, TC436569, TC393409, GH727096, TC393505, FL488865, TC377754
3	GO:0016787	hydrolase activity	Molecular Function	20.66	23.19	16	BJ274961, TC406192, TC461575, TC415338, CA699979, BJ246485, TC437998, TC389239, TC454196, TC451175, TC453798, TC427751, TC451965, TC433457, TC430539, TC376703
4	GO:0003676	nucleic acid binding	Molecular Function	9.43	21.74	15	TC387828, TC422808, CA699979, TC413399, TC383153, TC396000, TC454196, TC387630, BJ319396, TC450850, TC453747, TC389562, TC408870, TC430539, TC445394
5	GO:0035639	purine ribonucleoside triphosphate binding	Molecular Function	7.8	18.84	13	TC408072, CA699979, TC454196, TC387630, TC393731, TC389772, TC422564, TC436569, TC393409, GH727096, TC393505, TC430539, TC377754
5	GO:0003677	DNA binding	Molecular Function	11	15.94	11	TC387828, TC450850, TC422808, TC453747, TC413399, TC389562, TC383153, TC396000, TC454196, TC408870, TC445394
9	GO:0005524	ATP binding	Molecular Function	10	14.49	10	TC408072, TC393731, TC389772, TC422564, TC436569, TC393409, TC454196, GH727096, TC393505, TC377754
3	GO:0016491	oxidoreductase activity	Molecular Function	9.79	13.04	9	TC435163, TC443921, TC374405, TC429835, TC428238, TC389799, TC409543, TC447684, CV769573
9	GO:0043531	ADP binding	Molecular Function	9	13.04	9	TC435163, GH723869, TC427751, TC451965, TC422564, TC433457, TC448757, GH727096, FL488865
4	GO:0043169	cation binding	Molecular Function	6.24	11.59	8	TC393731, TC418851, TC389239, TC389799, TC409543, TC447684, BJ221122, CV769573
5	GO:0046872	metal ion binding	Molecular Function	10.4	11.59	8	TC393731, TC418851, TC389239, TC389799, TC409543, TC447684, BJ221122, CV769573
2	GO:0005198	structural molecule activity	Molecular Function	10.6	10.14	7	TC414462, TC422808, TC453747, TC412168, TC396000, GH727096, TC445394
4	GO:0016772	transferase activity, transferring phosphorus-containing groups	Molecular Function	6.11	10.14	7	TC408072, TC393731, BJ274961, TC450850, CA699979, TC393409, GH727096
5	GO:0016301	kinase activity	Molecular Function	9.72	8.7	6	TC408072, TC393731, BJ274961, TC450850, TC393409, GH727096
3	GO:0044877	macromolecular complex binding	Molecular Function	3	7.25	5	TC391165, TC422808, TC453747, TC396000, TC445394
4	GO:0003682	chromatin binding	Molecular Function	5	7.25	5	TC391165, TC422808, TC453747, TC396000, TC445394
4	GO:0016788	hydrolase activity, acting on ester bonds	Molecular Function	5.26	7.25	5	TC406192, BJ246485, TC389239, TC376703, TC451175
5	GO:0016773	phosphotransferase activity, alcohol group as acceptor	Molecular Function	3.96	7.25	5	TC408072, TC393731, BJ274961, TC393409, GH727096
6	GO:0046914	transition metal ion binding	Molecular Function	3	7.25	5	TC389799, TC409543, TC447684, BJ221122, CV769573
2	GO:0001071	nucleic acid binding transcription factor activity	Molecular Function	2.4	5.8	4	TC422808, TC453747, TC396000, TC445394
3	GO:0003700	sequence-specific DNA binding transcription factor activity	Molecular Function	4	5.8	4	TC422808, TC453747, TC396000, TC445394
3	GO:0030527	structural constituent of chromatin	Molecular Function	4	5.8	4	TC422808, TC453747, TC396000, TC445394
4	GO:0008233	peptidase activity	Molecular Function	0.86	5.8	4	TC461575, TC427751, TC451965, TC433457
5	GO:0070011	peptidase activity, acting on L-amino acid peptides	Molecular Function	1.44	5.8	4	TC461575, TC427751, TC451965, TC433457
5	GO:0003723	RNA binding	Molecular Function	4.72	5.8	4	BJ319396, CA699979, TC387630, TC430539
6	GO:0004175	endopeptidase activity	Molecular Function	2.4	5.8	4	TC461575, TC427751, TC451965, TC433457
2	GO:0005215	transporter activity	Molecular Function	4.2	4.35	3	TC434914, TC437998, TC406200
3	GO:0048037	cofactor binding	Molecular Function	1.32	4.35	3	TC435163, TC429835, TC420321
4	GO:0016765	transferase activity, transferring alkyl or aryl (other than methyl) groups	Molecular Function	0.65	4.35	3	TC411916, TC372193, TC390492
4	GO:0016817	hydrolase activity, acting on acid anhydrides	Molecular Function	0.91	4.35	3	CA699979, TC454196, TC430539
4	GO:0016757	transferase activity, transferring glycosyl groups	Molecular Function	2.38	4.35	3	TC415338, CV768961, TC442001
5	GO:0004659	prenyltransferase activity	Molecular Function	1.08	4.35	3	TC411916, TC372193, TC390492
5	GO:0016818	hydrolase activity, acting on acid anhydrides, in phosphorus-containing anhydrides	Molecular Function	1.51	4.35	3	CA699979, TC454196, TC430539
5	GO:0016758	transferase activity, transferring hexosyl groups	Molecular Function	3.82	4.35	3	TC415338, TC442001, CV768961
6	GO:0004337	geranyltranstransferase activity	Molecular Function	1.8	4.35	3	TC411916, TC372193, TC390492
6	GO:0070003	threonine-type peptidase activity	Molecular Function	1.8	4.35	3	TC427751, TC451965, TC433457
6	GO:0016462	pyrophosphatase activity	Molecular Function	2.52	4.35	3	CA699979, TC454196, TC430539
6	GO:0004672	protein kinase activity	Molecular Function	3.6	4.35	3	TC408072, BJ274961, GH727096
7	GO:0019001	guanyl nucleotide binding	Molecular Function	1.08	4.35	3	CA699979, TC387630, TC430539
7	GO:0016767	geranylgeranyl-diphosphate geranylgeranyltransferase activity	Molecular Function	3	4.35	3	TC411916, TC372193, TC390492
7	GO:0004298	threonine-type endopeptidase activity	Molecular Function	3	4.35	3	TC427751, TC451965, TC433457
7	GO:0017111	nucleoside-triphosphatase activity	Molecular Function	4.2	4.35	3	CA699979, TC454196, TC430539
8	GO:0032561	guanyl ribonucleotide binding	Molecular Function	1.8	4.35	3	CA699979, TC387630, TC430539
9	GO:0005525	GTP binding	Molecular Function	3	4.35	3	CA699979, TC387630, TC430539
3	GO:0016829	lyase activity	Molecular Function	0.35	2.9	2	TC453920, TC436569
3	GO:0016853	isomerase activity	Molecular Function	0.72	2.9	2	CD869597, BJ319396
3	GO:0005515	protein binding	Molecular Function	1.2	2.9	2	TC383153, TC398898
3	GO:0003735	structural constituent of ribosome	Molecular Function	2	2.9	2	TC414462, TC412168
3	GO:0008289	lipid binding	Molecular Function	2	2.9	2	CV779294, TC438017
3	GO:0022857	transmembrane transporter activity	Molecular Function	2	2.9	2	TC434914, TC406200
4	GO:0016830	carbon-carbon lyase activity	Molecular Function	0.58	2.9	2	TC453920, TC436569
4	GO:0050662	coenzyme binding	Molecular Function	1.2	2.9	2	TC435163, TC429835
5	GO:0042578	phosphoric ester hydrolase activity	Molecular Function	0.43	2.9	2	TC389239, TC451175
5	GO:0016831	carboxy-lyase activity	Molecular Function	0.96	2.9	2	TC453920, TC436569
6	GO:0016791	phosphatase activity	Molecular Function	0.72	2.9	2	TC389239, TC451175
6	GO:0008135	translation factor activity, nucleic acid binding	Molecular Function	1.2	2.9	2	CA699979, TC430539
6	GO:0050660	flavin adenine dinucleotide binding	Molecular Function	2	2.9	2	TC435163, TC429835
7	GO:0005507	copper ion binding	Molecular Function	2	2.9	2	TC389799, TC409543
7	GO:0005506	iron ion binding	Molecular Function	2	2.9	2	TC447684, CV769573
7	GO:0003746	translation elongation factor activity	Molecular Function	2	2.9	2	CA699979, TC430539
8	GO:0003924	GTPase activity	Molecular Function	2	2.9	2	CA699979, TC430539
4	GO:0016651	oxidoreductase activity, acting on NAD(P)H	Molecular Function	0.36	1.45	1	TC429835
4	GO:0017171	serine hydrolase activity	Molecular Function	0.36	1.45	1	TC461575
4	GO:0004497	monooxygenase activity	Molecular Function	0.36	1.45	1	CV769573
4	GO:0016705	oxidoreductase activity, acting on paired donors, with incorporation or reduction of molecular oxygen	Molecular Function	0.36	1.45	1	CV769573
4	GO:0016769	transferase activity, transferring nitrogenous groups	Molecular Function	0.58	1.45	1	TC420321
4	GO:0046906	tetrapyrrole binding	Molecular Function	0.6	1.45	1	CV769573
4	GO:0016744	transferase activity, transferring aldehyde or ketonic groups	Molecular Function	0.6	1.45	1	TC424450
4	GO:0016866	intramolecular transferase activity	Molecular Function	0.6	1.45	1	BJ319396
4	GO:0016859	cis-trans isomerase activity	Molecular Function	0.6	1.45	1	CD869597
4	GO:0016741	transferase activity, transferring one-carbon groups	Molecular Function	0.6	1.45	1	TC443921
4	GO:0016798	hydrolase activity, acting on glycosyl bonds	Molecular Function	0.6	1.45	1	TC415338
4	GO:0016667	oxidoreductase activity, acting on a sulfur group of donors	Molecular Function	0.96	1.45	1	TC429835
4	GO:0046983	protein dimerization activity	Molecular Function	1	1.45	1	TC383153
4	GO:0005516	calmodulin binding	Molecular Function	1	1.45	1	TC398898
5	GO:0016779	nucleotidyltransferase activity	Molecular Function	0.22	1.45	1	CA699979
5	GO:0008194	UDP-glycosyltransferase activity	Molecular Function	0.36	1.45	1	CV768961
5	GO:0016668	oxidoreductase activity, acting on a sulfur group of donors, NAD(P) as acceptor	Molecular Function	0.6	1.45	1	TC429835
5	GO:0016709	oxidoreductase activity, acting on paired donors, with incorporation or reduction of molecular oxygen, NAD(P)H as one donor, and incorporation of one atom of oxygen	Molecular Function	0.6	1.45	1	CV769573
5	GO:0008483	transaminase activity	Molecular Function	0.96	1.45	1	TC420321
5	GO:0015036	disulfide oxidoreductase activity	Molecular Function	1	1.45	1	TC429835
5	GO:0004553	hydrolase activity, hydrolyzing O-glycosyl compounds	Molecular Function	1	1.45	1	TC415338
5	GO:0008168	methyltransferase activity	Molecular Function	1	1.45	1	TC443921
5	GO:0020037	heme binding	Molecular Function	1	1.45	1	CV769573
5	GO:0004802	transketolase activity	Molecular Function	1	1.45	1	TC424450
5	GO:0030170	pyridoxal phosphate binding	Molecular Function	1	1.45	1	TC420321
5	GO:0009982	pseudouridine synthase activity	Molecular Function	1	1.45	1	BJ319396
5	GO:0003755	peptidyl-prolyl cis-trans isomerase activity	Molecular Function	1	1.45	1	CD869597
6	GO:0070566	adenylyltransferase activity	Molecular Function	0.36	1.45	1	CA699979
6	GO:0046527	glucosyltransferase activity	Molecular Function	0.36	1.45	1	CV768961
6	GO:0008236	serine-type peptidase activity	Molecular Function	0.6	1.45	1	TC461575
6	GO:0004611	phosphoenolpyruvate carboxykinase activity	Molecular Function	0.6	1.45	1	TC453920
6	GO:0019200	carbohydrate kinase activity	Molecular Function	0.6	1.45	1	TC393409
6	GO:0070546	L-phenylalanine aminotransferase activity	Molecular Function	0.6	1.45	1	TC420321
6	GO:0004143	diacylglycerol kinase activity	Molecular Function	1	1.45	1	TC393731
6	GO:0004148	dihydrolipoyl dehydrogenase activity	Molecular Function	1	1.45	1	TC429835
6	GO:0005509	calcium ion binding	Molecular Function	1	1.45	1	TC393731
6	GO:0016762	xyloglucan:xyloglucosyl transferase activity	Molecular Function	1	1.45	1	TC415338
6	GO:0004633	phosphopantothenoylcysteine decarboxylase activity	Molecular Function	1	1.45	1	TC436569
6	GO:0003951	NAD+ kinase activity	Molecular Function	1	1.45	1	TC393731
6	GO:0004069	L-aspartate:2-oxoglutarate aminotransferase activity	Molecular Function	1	1.45	1	TC420321
6	GO:0010295	(+)-abscisic acid 8'-hydroxylase activity	Molecular Function	1	1.45	1	CV769573
7	GO:0004779	sulfate adenylyltransferase activity	Molecular Function	0.6	1.45	1	CA699979
7	GO:0035251	UDP-glucosyltransferase activity	Molecular Function	0.6	1.45	1	CV768961
7	GO:0008252	nucleotidase activity	Molecular Function	0.6	1.45	1	TC389239
7	GO:0004721	phosphoprotein phosphatase activity	Molecular Function	0.6	1.45	1	TC451175
7	GO:0080130	L-phenylalanine:2-oxoglutarate aminotransferase activity	Molecular Function	1	1.45	1	TC420321
7	GO:0004674	protein serine/threonine kinase activity	Molecular Function	1	1.45	1	TC408072
7	GO:0008964	phosphoenolpyruvate carboxylase activity	Molecular Function	1	1.45	1	TC453920
7	GO:0004252	serine-type endopeptidase activity	Molecular Function	1	1.45	1	TC461575
7	GO:0008270	zinc ion binding	Molecular Function	1	1.45	1	BJ221122
7	GO:0004335	galactokinase activity	Molecular Function	1	1.45	1	TC393409
8	GO:0008466	glycogenin glucosyltransferase activity	Molecular Function	1	1.45	1	CV768961
8	GO:0004781	sulfate adenylyltransferase (ATP) activity	Molecular Function	1	1.45	1	CA699979
8	GO:0008441	3'(2'),5'-bisphosphate nucleotidase activity	Molecular Function	1	1.45	1	TC389239
8	GO:0004722	protein serine/threonine phosphatase activity	Molecular Function	1	1.45	1	TC451175

## Sheet: Biological Process
S7 Table. Combined Gene Ontology classification in GO levels of 130 predicted targets of four novel miRNAs.
Level	GO ID	Term	Type	Node Score	%Seq	#Seqs	Sequence accession numbers
1	GO:0008150	biological_process	Biological Process	62.3	100	56	TC443921, BJ274961, TC415338, TC438017, TC389239, TC389799, TC427751, TC420321, TC447684, TC430539, TC406192, BJ246485, TC396000, TC393731, BJ319396, TC450850, TC428238, TC433457, TC453920, TC436569, CV768961, TC442001, TC460773, TC445394, CV769573, TC435163, TC422808, TC414462, TC461575, CV779294, TC412168, TC383153, TC387630, TC451175, TC453798, TC411916, TC434914, TC374405, TC429835, TC390492,…
2	GO:0065007	biological regulation	Biological Process	1.48	17.86	10	TC435163, TC393731, TC447958, TC450850, TC453747, TC429835, TC383153, TC396000, TC387630, TC445394
2	GO:0023052	signaling	Biological Process	0.9	7.14	4	TC393731, TC447958, TC383153, TC387630
2	GO:0044699	single-organism process	Biological Process	14.15	48.21	27	TC435163, TC443921, TC422808, CV779294, TC438017, TC389239, TC383153, TC389799, TC387630, TC374405, TC429835, TC420321, TC409543, TC393409, TC447684, TC376703, TC406192, TC447958, BJ246485, TC396000, TC393731, BJ319396, TC453747, TC428238, TC453920, TC445394, CV769573
2	GO:0008152	metabolic process	Biological Process	88.02	91.07	51	TC443921, BJ274961, TC415338, TC389239, TC389799, TC427751, TC420321, TC447684, TC430539, TC406192, BJ246485, TC396000, TC393731, BJ319396, TC450850, TC428238, TC433457, TC453920, TC436569, CV768961, TC442001, TC445394, CV769573, TC435163, TC422808, TC414462, TC461575, TC412168, TC383153, TC387630, TC451175, TC453798, TC411916, TC374405, TC429835, TC390492, TC409543, TC393409, GH727096, TC376703,…
2	GO:0051179	localization	Biological Process	5.2	17.86	10	TC434914, TC422808, TC453747, CV779294, TC438017, TC418851, TC437998, TC396000, TC387630, TC445394
2	GO:0050896	response to stimulus	Biological Process	4.94	14.29	8	TC393731, TC447958, TC422808, TC453747, TC396000, TC383153, TC387630, TC445394
2	GO:0022414	reproductive process	Biological Process	0.72	3.57	2	TC387630, TC447684
2	GO:0051704	multi-organism process	Biological Process	0.08	1.79	1	TC447684
2	GO:0071840	cellular component organization or biogenesis	Biological Process	2.46	14.29	8	BJ319396, TC422808, TC453747, TC415338, TC396000, TC387630, TC460773, TC445394
2	GO:0032502	developmental process	Biological Process	0.94	3.57	2	TC387630, TC447684
2	GO:0032501	multicellular organismal process	Biological Process	0.48	3.57	2	TC387630, TC447684
2	GO:0009987	cellular process	Biological Process	13.98	58.93	33	TC435163, TC422808, TC414462, TC415338, TC412168, TC389239, TC383153, TC387630, TC451175, TC427751, TC429835, TC420321, TC393409, GH727096, TC447684, TC430539, CD869597, TC408072, TC447958, CA699979, TC418851, DR731791, TC396000, TC454196, TC393731, BJ319396, TC450850, TC453747, TC451965, TC433457, TC453920, TC445394, CV769573
2	GO:0000003	reproduction	Biological Process	0.22	1.79	1	TC447684
3	GO:0051641	cellular localization	Biological Process	0.36	1.79	1	TC387630
3	GO:0065008	regulation of biological quality	Biological Process	0.43	3.57	2	TC435163, TC429835
3	GO:1902578	single-organism localization	Biological Process	1.94	12.5	7	TC422808, TC453747, CV779294, TC438017, TC396000, TC387630, TC445394
3	GO:0006950	response to stress	Biological Process	3.48	8.93	5	TC393731, TC422808, TC453747, TC396000, TC445394
3	GO:0071704	organic substance metabolic process	Biological Process	19.62	60.71	34	BJ274961, TC422808, TC414462, TC461575, TC415338, TC412168, TC389239, TC383153, TC387630, TC451175, TC427751, TC420321, TC393409, GH727096, TC447684, TC430539, TC376703, CD869597, TC408072, TC406192, CA699979, TC418851, BJ246485, DR731791, TC396000, TC454196, BJ319396, TC450850, TC453747, TC451965, TC433457, TC453920, TC445394, CV769573
3	GO:0003006	developmental process involved in reproduction	Biological Process	1.2	3.57	2	TC387630, TC447684
3	GO:0044085	cellular component biogenesis	Biological Process	0.65	5.36	3	BJ319396, TC387630, TC460773
3	GO:0042221	response to chemical	Biological Process	1.02	10.71	6	TC447958, TC422808, TC453747, TC383153, TC396000, TC445394
3	GO:0044763	single-organism cellular process	Biological Process	7.15	28.57	16	TC435163, TC447958, TC422808, TC389239, TC396000, TC383153, TC387630, TC393731, BJ319396, TC453747, TC429835, TC453920, TC420321, TC447684, TC445394, CV769573
3	GO:0044767	single-organism developmental process	Biological Process	1.08	3.57	2	TC387630, TC447684
3	GO:0050789	regulation of biological process	Biological Process	2.47	17.86	10	TC435163, TC393731, TC447958, TC450850, TC453747, TC429835, TC383153, TC396000, TC387630, TC445394
3	GO:0044710	single-organism metabolic process	Biological Process	14.68	39.29	22	TC435163, TC443921, TC406192, TC422808, BJ246485, TC389239, TC396000, TC389799, TC387630, BJ319396, TC374405, TC453747, TC429835, TC428238, TC453920, TC420321, TC409543, TC393409, TC447684, TC376703, TC445394, CV769573
3	GO:0009719	response to endogenous stimulus	Biological Process	0.26	3.57	2	TC447958, TC383153
3	GO:0071554	cell wall organization or biogenesis	Biological Process	0.6	1.79	1	TC415338
3	GO:0051716	cellular response to stimulus	Biological Process	1.5	7.14	4	TC393731, TC447958, TC383153, TC387630
3	GO:0032259	methylation	Biological Process	3.72	5.36	3	TC443921, BJ319396, TC418851
3	GO:0044238	primary metabolic process	Biological Process	24.85	60.71	34	BJ274961, TC422808, TC414462, TC461575, TC415338, TC412168, TC389239, TC383153, TC387630, TC451175, TC427751, TC420321, TC393409, GH727096, TC447684, TC430539, TC376703, CD869597, TC408072, TC406192, CA699979, TC418851, BJ246485, DR731791, TC396000, TC454196, BJ319396, TC450850, TC453747, TC451965, TC433457, TC453920, TC445394, CV769573
3	GO:0044237	cellular metabolic process	Biological Process	14.85	55.36	31	TC422808, TC414462, TC415338, TC412168, TC389239, TC383153, TC387630, TC451175, TC427751, TC429835, TC420321, TC393409, GH727096, TC447684, TC430539, CD869597, TC408072, CA699979, TC418851, DR731791, TC396000, TC454196, TC393731, BJ319396, TC450850, TC453747, TC451965, TC433457, TC453920, TC445394, CV769573
3	GO:0009628	response to abiotic stimulus	Biological Process	5.28	7.14	4	TC422808, TC453747, TC396000, TC445394
3	GO:0006807	nitrogen compound metabolic process	Biological Process	1.04	17.86	10	BJ319396, TC450850, TC453747, TC418851, TC420321, TC383153, TC396000, TC454196, TC387630, TC445394
3	GO:0016043	cellular component organization	Biological Process	3.72	12.5	7	TC422808, TC453747, TC415338, TC396000, TC387630, TC460773, TC445394
3	GO:0009056	catabolic process	Biological Process	1.38	14.29	8	TC427751, TC422808, TC453747, TC451965, TC433457, TC396000, TC445394, CV769573
3	GO:0048856	anatomical structure development	Biological Process	0.94	3.57	2	TC387630, TC447684
3	GO:0009058	biosynthetic process	Biological Process	23.63	32.14	18	TC414462, CA699979, TC372193, TC418851, TC412168, TC383153, TC396000, TC454196, TC387630, TC411916, BJ319396, TC450850, TC453747, TC390492, TC420321, TC447684, TC430539, TC445394
3	GO:0032504	multicellular organism reproduction	Biological Process	0.36	1.79	1	TC447684
3	GO:0033036	macromolecule localization	Biological Process	1.52	7.14	4	CV779294, TC438017, TC418851, TC387630
3	GO:0044703	multi-organism reproductive process	Biological Process	0.13	1.79	1	TC447684
3	GO:0044707	single-multicellular organism process	Biological Process	0.79	3.57	2	TC387630, TC447684
3	GO:0044700	single organism signaling	Biological Process	1.5	7.14	4	TC393731, TC447958, TC383153, TC387630
3	GO:0044702	single organism reproductive process	Biological Process	1.2	3.57	2	TC387630, TC447684
3	GO:0051234	establishment of localization	Biological Process	7.8	17.86	10	TC434914, TC422808, TC453747, CV779294, TC438017, TC418851, TC437998, TC396000, TC387630, TC445394
3	GO:0010166	wax metabolic process	Biological Process	0.6	1.79	1	TC447684
4	GO:0070727	cellular macromolecule localization	Biological Process	0.13	1.79	1	TC387630
4	GO:0008104	protein localization	Biological Process	1.33	3.57	2	TC418851, TC387630
4	GO:0050794	regulation of cellular process	Biological Process	3.55	17.86	10	TC435163, TC393731, TC447958, TC450850, TC453747, TC429835, TC383153, TC396000, TC387630, TC445394
4	GO:0071495	cellular response to endogenous stimulus	Biological Process	0.43	3.57	2	TC447958, TC383153
4	GO:0051649	establishment of localization in cell	Biological Process	0.22	1.79	1	TC387630
4	GO:0006970	response to osmotic stress	Biological Process	4.8	7.14	4	TC422808, TC453747, TC396000, TC445394
4	GO:0006725	cellular aromatic compound metabolic process	Biological Process	1.13	16.07	9	BJ319396, TC450850, TC453747, TC418851, TC383153, TC396000, TC454196, TC387630, TC445394
4	GO:0070271	protein complex biogenesis	Biological Process	0.36	1.79	1	TC460773
4	GO:1901360	organic cyclic compound metabolic process	Biological Process	1.13	16.07	9	BJ319396, TC450850, TC453747, TC418851, TC383153, TC396000, TC454196, TC387630, TC445394
4	GO:0019222	regulation of metabolic process	Biological Process	1.43	10.71	6	TC450850, TC453747, TC383153, TC396000, TC387630, TC445394
4	GO:0010876	lipid localization	Biological Process	1.2	3.57	2	CV779294, TC438017
4	GO:0043933	macromolecular complex subunit organization	Biological Process	1.52	8.93	5	TC422808, TC453747, TC396000, TC460773, TC445394
4	GO:1902580	single-organism cellular localization	Biological Process	0.6	1.79	1	TC387630
4	GO:1901135	carbohydrate derivative metabolic process	Biological Process	0.36	1.79	1	TC387630
4	GO:0022613	ribonucleoprotein complex biogenesis	Biological Process	0.36	1.79	1	BJ319396
4	GO:0006952	defense response	Biological Process	1	1.79	1	TC393731
4	GO:0005975	carbohydrate metabolic process	Biological Process	1.57	10.71	6	TC422808, TC453747, TC415338, TC396000, TC393409, TC445394
4	GO:0055114	oxidation-reduction process	Biological Process	11.86	19.64	11	TC435163, TC443921, TC374405, TC429835, TC428238, TC453920, TC420321, TC389799, TC409543, TC447684, CV769573
4	GO:0006081	cellular aldehyde metabolic process	Biological Process	0.36	1.79	1	TC387630
4	GO:0006091	generation of precursor metabolites and energy	Biological Process	3.26	12.5	7	TC422808, TC453747, TC429835, TC453920, TC396000, TC420321, TC445394
4	GO:0042592	homeostatic process	Biological Process	0.72	3.57	2	TC435163, TC429835
4	GO:0019953	sexual reproduction	Biological Process	0.22	1.79	1	TC447684
4	GO:0007154	cell communication	Biological Process	1.5	7.14	4	TC393731, TC447958, TC383153, TC387630
4	GO:0007275	multicellular organismal development	Biological Process	0.85	3.57	2	TC387630, TC447684
4	GO:1901564	organonitrogen compound metabolic process	Biological Process	0.6	3.57	2	BJ319396, TC420321
4	GO:0043446	cellular alkane metabolic process	Biological Process	0.6	1.79	1	TC447684
4	GO:0034641	cellular nitrogen compound metabolic process	Biological Process	1.13	16.07	9	BJ319396, TC450850, TC453747, TC418851, TC383153, TC396000, TC454196, TC387630, TC445394
4	GO:1901576	organic substance biosynthetic process	Biological Process	3.85	23.21	13	TC414462, CA699979, TC412168, TC383153, TC396000, TC454196, TC387630, BJ319396, TC450850, TC453747, TC430539, TC447684, TC445394
4	GO:1901575	organic substance catabolic process	Biological Process	1.47	14.29	8	TC427751, TC422808, TC453747, TC451965, TC433457, TC396000, TC445394, CV769573
4	GO:0006996	organelle organization	Biological Process	3.62	8.93	5	TC422808, TC453747, TC396000, TC387630, TC445394
4	GO:0022412	cellular process involved in reproduction in multicellular organism	Biological Process	0.6	1.79	1	TC447684
4	GO:0006629	lipid metabolic process	Biological Process	7.91	12.5	7	TC406192, BJ246485, TC389239, TC387630, TC376703, TC447684, CV769573
4	GO:0044711	single-organism biosynthetic process	Biological Process	1.91	5.36	3	BJ319396, TC387630, TC447684
4	GO:0048518	positive regulation of biological process	Biological Process	0.13	1.79	1	TC387630
4	GO:0044712	single-organism catabolic process	Biological Process	1.66	8.93	5	TC422808, TC453747, TC396000, TC445394, CV769573
4	GO:0044281	small molecule metabolic process	Biological Process	1.01	17.86	10	BJ319396, TC422808, TC453747, TC453920, TC420321, TC396000, TC387630, TC447684, TC445394, CV769573
4	GO:0010256	endomembrane system organization	Biological Process	2.4	7.14	4	TC422808, TC453747, TC396000, TC445394
4	GO:0010033	response to organic substance	Biological Process	0.26	3.57	2	TC447958, TC383153
4	GO:0010025	wax biosynthetic process	Biological Process	1	1.79	1	TC447684
4	GO:0046483	heterocycle metabolic process	Biological Process	1.13	16.07	9	BJ319396, TC450850, TC453747, TC418851, TC383153, TC396000, TC454196, TC387630, TC445394
4	GO:0009266	response to temperature stimulus	Biological Process	4	7.14	4	TC422808, TC453747, TC396000, TC445394
4	GO:0006793	phosphorus metabolic process	Biological Process	4.17	16.07	9	TC408072, TC393731, BJ319396, TC450850, TC389239, TC393409, TC387630, GH727096, TC451175
4	GO:0022607	cellular component assembly	Biological Process	0.44	3.57	2	TC387630, TC460773
4	GO:0070887	cellular response to chemical stimulus	Biological Process	0.26	3.57	2	TC447958, TC383153
4	GO:0048609	multicellular organismal reproductive process	Biological Process	0.22	1.79	1	TC447684
4	GO:0044249	cellular biosynthetic process	Biological Process	5.77	25	14	TC414462, CA699979, TC418851, TC412168, TC383153, TC396000, TC454196, TC387630, BJ319396, TC450850, TC453747, TC430539, TC447684, TC445394
4	GO:0044248	cellular catabolic process	Biological Process	0.78	7.14	4	TC427751, TC451965, TC433457, CV769573
4	GO:0006810	transport	Biological Process	12.52	17.86	10	TC434914, TC422808, TC453747, CV779294, TC438017, TC418851, TC437998, TC396000, TC387630, TC445394
4	GO:0045229	external encapsulating structure organization	Biological Process	0.6	1.79	1	TC415338
4	GO:0043170	macromolecule metabolic process	Biological Process	20.58	42.86	24	CD869597, TC408072, BJ274961, TC414462, TC461575, CA699979, TC415338, TC418851, TC412168, DR731791, TC383153, TC396000, TC454196, TC387630, TC451175, BJ319396, TC450850, TC427751, TC453747, TC451965, TC433457, GH727096, TC430539, TC445394
4	GO:0010035	response to inorganic substance	Biological Process	1.44	7.14	4	TC422808, TC453747, TC396000, TC445394
4	GO:1901615	organic hydroxy compound metabolic process	Biological Process	0.22	1.79	1	CV769573
4	GO:0048869	cellular developmental process	Biological Process	0.36	1.79	1	TC447684
4	GO:0015977	carbon fixation	Biological Process	1	1.79	1	TC453920
5	GO:0009790	embryo development	Biological Process	0.6	1.79	1	TC387630
5	GO:0009791	post-embryonic development	Biological Process	0.36	1.79	1	TC387630
5	GO:0042254	ribosome biogenesis	Biological Process	0.6	1.79	1	BJ319396
5	GO:0065003	macromolecular complex assembly	Biological Process	0.13	1.79	1	TC460773
5	GO:0006972	hyperosmotic response	Biological Process	4	7.14	4	TC422808, TC453747, TC396000, TC445394
5	GO:0070272	proton-transporting ATP synthase complex biogenesis	Biological Process	0.6	1.79	1	TC460773
5	GO:0034613	cellular protein localization	Biological Process	0.22	1.79	1	TC387630
5	GO:0009893	positive regulation of metabolic process	Biological Process	0.22	1.79	1	TC387630
5	GO:0009651	response to salt stress	Biological Process	4	7.14	4	TC422808, TC453747, TC396000, TC445394
5	GO:1901362	organic cyclic compound biosynthetic process	Biological Process	0.98	12.5	7	BJ319396, TC450850, TC453747, TC383153, TC396000, TC387630, TC445394
5	GO:0009657	plastid organization	Biological Process	0.6	1.79	1	TC387630
5	GO:0018130	heterocycle biosynthetic process	Biological Process	0.98	12.5	7	BJ319396, TC450850, TC453747, TC383153, TC396000, TC387630, TC445394
5	GO:0060255	regulation of macromolecule metabolic process	Biological Process	2.38	10.71	6	TC450850, TC453747, TC383153, TC396000, TC387630, TC445394
5	GO:1902589	single-organism organelle organization	Biological Process	0.6	1.79	1	TC387630
5	GO:0005976	polysaccharide metabolic process	Biological Process	0.36	1.79	1	TC415338
5	GO:0080090	regulation of primary metabolic process	Biological Process	0.51	10.71	6	TC450850, TC453747, TC383153, TC396000, TC387630, TC445394
5	GO:0031323	regulation of cellular metabolic process	Biological Process	1.43	10.71	6	TC450850, TC453747, TC383153, TC396000, TC387630, TC445394
5	GO:0071822	protein complex subunit organization	Biological Process	0.13	1.79	1	TC460773
5	GO:0071702	organic substance transport	Biological Process	2.53	7.14	4	CV779294, TC438017, TC418851, TC387630
5	GO:0006082	organic acid metabolic process	Biological Process	1.32	16.07	9	TC422808, TC453747, TC453920, TC420321, TC396000, TC387630, TC447684, TC445394, CV769573
5	GO:0031163	metallo-sulfur cluster assembly	Biological Process	0.6	1.79	1	TC387630
5	GO:0051171	regulation of nitrogen compound metabolic process	Biological Process	0.51	10.71	6	TC450850, TC453747, TC383153, TC396000, TC387630, TC445394
5	GO:0042335	cuticle development	Biological Process	0.6	1.79	1	TC447684
5	GO:0044765	single-organism transport	Biological Process	2.86	12.5	7	TC422808, TC453747, CV779294, TC438017, TC396000, TC387630, TC445394
5	GO:0045184	establishment of protein localization	Biological Process	1.42	3.57	2	TC418851, TC387630
5	GO:0010467	gene expression	Biological Process	6.6	19.64	11	BJ319396, TC450850, TC414462, CA699979, TC453747, TC412168, TC383153, TC396000, TC387630, TC430539, TC445394
5	GO:0007030	Golgi organization	Biological Process	4	7.14	4	TC422808, TC453747, TC396000, TC445394
5	GO:0006066	alcohol metabolic process	Biological Process	0.36	1.79	1	CV769573
5	GO:0007276	gamete generation	Biological Process	0.36	1.79	1	TC447684
5	GO:1901566	organonitrogen compound biosynthetic process	Biological Process	0.36	1.79	1	BJ319396
5	GO:0043447	alkane biosynthetic process	Biological Process	1	1.79	1	TC447684
5	GO:0007165	signal transduction	Biological Process	2.5	7.14	4	TC393731, TC447958, TC383153, TC387630
5	GO:0048229	gametophyte development	Biological Process	0.22	1.79	1	TC447684
5	GO:0030154	cell differentiation	Biological Process	0.6	1.79	1	TC447684
5	GO:0019637	organophosphate metabolic process	Biological Process	0.62	5.36	3	BJ319396, TC389239, TC387630
5	GO:1901616	organic hydroxy compound catabolic process	Biological Process	0.36	1.79	1	CV769573
5	GO:0044283	small molecule biosynthetic process	Biological Process	0.13	1.79	1	TC447684
5	GO:0044282	small molecule catabolic process	Biological Process	0.36	1.79	1	CV769573
5	GO:0048522	positive regulation of cellular process	Biological Process	0.08	1.79	1	TC387630
5	GO:0046907	intracellular transport	Biological Process	0.36	1.79	1	TC387630
5	GO:0009725	response to hormone	Biological Process	0.43	3.57	2	TC447958, TC383153
5	GO:0044723	single-organism carbohydrate metabolic process	Biological Process	1.66	8.93	5	TC422808, TC453747, TC396000, TC393409, TC445394
5	GO:0022900	electron transport chain	Biological Process	1	1.79	1	TC429835
5	GO:0043094	cellular metabolic compound salvage	Biological Process	0.6	1.79	1	TC418851
5	GO:0072521	purine-containing compound metabolic process	Biological Process	0.36	1.79	1	BJ319396
5	GO:0071310	cellular response to organic substance	Biological Process	0.43	3.57	2	TC447958, TC383153
5	GO:0071555	cell wall organization	Biological Process	1	1.79	1	TC415338
5	GO:0019725	cellular homeostasis	Biological Process	1.2	3.57	2	TC435163, TC429835
5	GO:0008610	lipid biosynthetic process	Biological Process	0.82	3.57	2	TC387630, TC447684
5	GO:0043412	macromolecule modification	Biological Process	1.81	10.71	6	CD869597, TC408072, BJ319396, TC418851, GH727096, TC451175
5	GO:0006796	phosphate-containing compound metabolic process	Biological Process	6.95	16.07	9	TC408072, TC393731, BJ319396, TC450850, TC389239, TC393409, TC387630, GH727096, TC451175
5	GO:0051276	chromosome organization	Biological Process	1.44	7.14	4	TC422808, TC453747, TC396000, TC445394
5	GO:0016052	carbohydrate catabolic process	Biological Process	1.44	7.14	4	TC422808, TC453747, TC396000, TC445394
5	GO:0006139	nucleobase-containing compound metabolic process	Biological Process	1.65	16.07	9	BJ319396, TC450850, TC453747, TC418851, TC383153, TC396000, TC454196, TC387630, TC445394
5	GO:0009889	regulation of biosynthetic process	Biological Process	1.43	10.71	6	TC450850, TC453747, TC383153, TC396000, TC387630, TC445394
5	GO:0048731	system development	Biological Process	0.13	1.79	1	TC387630
5	GO:0016042	lipid catabolic process	Biological Process	0.13	1.79	1	CV769573
5	GO:0019438	aromatic compound biosynthetic process	Biological Process	0.98	12.5	7	BJ319396, TC450850, TC453747, TC383153, TC396000, TC387630, TC445394
5	GO:0019538	protein metabolic process	Biological Process	27.64	25	14	CD869597, TC408072, BJ274961, TC414462, TC461575, CA699979, TC412168, DR731791, TC451175, TC427751, TC451965, TC433457, GH727096, TC430539
5	GO:0009057	macromolecule catabolic process	Biological Process	0.65	5.36	3	TC427751, TC451965, TC433457
5	GO:0044255	cellular lipid metabolic process	Biological Process	1.2	7.14	4	TC389239, TC387630, TC447684, CV769573
5	GO:0009059	macromolecule biosynthetic process	Biological Process	4.25	19.64	11	TC450850, TC414462, CA699979, TC453747, TC412168, TC383153, TC396000, TC454196, TC387630, TC430539, TC445394
5	GO:0044260	cellular macromolecule metabolic process	Biological Process	14.97	39.29	22	CD869597, TC408072, TC414462, CA699979, TC415338, TC418851, TC412168, DR731791, TC383153, TC396000, TC454196, TC387630, TC451175, BJ319396, TC450850, TC427751, TC453747, TC451965, TC433457, GH727096, TC430539, TC445394
5	GO:0044262	cellular carbohydrate metabolic process	Biological Process	0.96	3.57	2	TC415338, TC393409
5	GO:0010038	response to metal ion	Biological Process	2.4	7.14	4	TC422808, TC453747, TC396000, TC445394
5	GO:0015980	energy derivation by oxidation of organic compounds	Biological Process	0.43	3.57	2	TC453920, TC420321
5	GO:0044271	cellular nitrogen compound biosynthetic process	Biological Process	0.98	12.5	7	BJ319396, TC450850, TC453747, TC383153, TC396000, TC387630, TC445394
6	GO:0009555	pollen development	Biological Process	0.36	1.79	1	TC447684
6	GO:0061458	reproductive system development	Biological Process	0.22	1.79	1	TC387630
6	GO:0005996	monosaccharide metabolic process	Biological Process	0.36	1.79	1	TC393409
6	GO:0006720	isoprenoid metabolic process	Biological Process	0.43	3.57	2	TC387630, CV769573
6	GO:0034622	cellular macromolecular complex assembly	Biological Process	0.22	1.79	1	TC460773
6	GO:0006723	cuticle hydrocarbon biosynthetic process	Biological Process	1	1.79	1	TC447684
6	GO:0030258	lipid modification	Biological Process	0.36	1.79	1	TC389239
6	GO:0019219	regulation of nucleobase-containing compound metabolic process	Biological Process	0.86	10.71	6	TC450850, TC453747, TC383153, TC396000, TC387630, TC445394
6	GO:0009891	positive regulation of biosynthetic process	Biological Process	0.13	1.79	1	TC387630
6	GO:1902582	single-organism intracellular transport	Biological Process	0.36	1.79	1	TC387630
6	GO:0042044	fluid transport	Biological Process	2.4	7.14	4	TC422808, TC453747, TC396000, TC445394
6	GO:0031325	positive regulation of cellular metabolic process	Biological Process	0.13	1.79	1	TC387630
6	GO:0031326	regulation of cellular biosynthetic process	Biological Process	2.38	10.71	6	TC450850, TC453747, TC383153, TC396000, TC387630, TC445394
6	GO:0051173	positive regulation of nitrogen compound metabolic process	Biological Process	0.08	1.79	1	TC387630
6	GO:0006644	phospholipid metabolic process	Biological Process	0.43	3.57	2	TC389239, TC387630
6	GO:0090304	nucleic acid metabolic process	Biological Process	2.12	16.07	9	BJ319396, TC450850, TC453747, TC418851, TC383153, TC396000, TC454196, TC387630, TC445394
6	GO:1902644	tertiary alcohol metabolic process	Biological Process	0.36	1.79	1	CV769573
6	GO:0043436	oxoacid metabolic process	Biological Process	2.02	16.07	9	TC422808, TC453747, TC453920, TC420321, TC396000, TC387630, TC447684, TC445394, CV769573
6	GO:0010468	regulation of gene expression	Biological Process	3.96	10.71	6	TC450850, TC453747, TC383153, TC396000, TC387630, TC445394
6	GO:0034654	nucleobase-containing compound biosynthetic process	Biological Process	1.25	12.5	7	BJ319396, TC450850, TC453747, TC383153, TC396000, TC387630, TC445394
6	GO:0046164	alcohol catabolic process	Biological Process	0.6	1.79	1	CV769573
6	GO:0010556	regulation of macromolecule biosynthetic process	Biological Process	2.38	10.71	6	TC450850, TC453747, TC383153, TC396000, TC387630, TC445394
6	GO:0016310	phosphorylation	Biological Process	8.16	10.71	6	TC408072, TC393731, TC450850, TC389239, TC393409, GH727096
6	GO:0016311	dephosphorylation	Biological Process	2.6	3.57	2	TC389239, TC451175
6	GO:0034645	cellular macromolecule biosynthetic process	Biological Process	7.08	19.64	11	TC450850, TC414462, CA699979, TC453747, TC412168, TC383153, TC396000, TC454196, TC387630, TC430539, TC445394
6	GO:0030163	protein catabolic process	Biological Process	1.08	5.36	3	TC427751, TC451965, TC433457
6	GO:0007166	cell surface receptor signaling pathway	Biological Process	0.36	1.79	1	TC393731
6	GO:0048232	male gamete generation	Biological Process	0.6	1.79	1	TC447684
6	GO:0006869	lipid transport	Biological Process	2	3.57	2	CV779294, TC438017
6	GO:0006508	proteolysis	Biological Process	5.8	7.14	4	TC461575, TC427751, TC451965, TC433457
6	GO:0090407	organophosphate biosynthetic process	Biological Process	0.43	3.57	2	BJ319396, TC387630
6	GO:0015031	protein transport	Biological Process	2.22	3.57	2	TC418851, TC387630
6	GO:0006325	chromatin organization	Biological Process	2.4	7.14	4	TC422808, TC453747, TC396000, TC445394
6	GO:0044042	glucan metabolic process	Biological Process	0.6	1.79	1	TC415338
6	GO:0035556	intracellular signal transduction	Biological Process	2.6	3.57	2	TC393731, TC387630
6	GO:0044724	single-organism carbohydrate catabolic process	Biological Process	2.4	7.14	4	TC422808, TC453747, TC396000, TC445394
6	GO:0016482	cytoplasmic transport	Biological Process	0.6	1.79	1	TC387630
6	GO:0033365	protein localization to organelle	Biological Process	0.36	1.79	1	TC387630
6	GO:0046486	glycerolipid metabolic process	Biological Process	0.22	1.79	1	TC389239
6	GO:0072522	purine-containing compound biosynthetic process	Biological Process	0.6	1.79	1	BJ319396
6	GO:0055086	nucleobase-containing small molecule metabolic process	Biological Process	0.13	1.79	1	BJ319396
6	GO:0043414	macromolecule methylation	Biological Process	1.2	3.57	2	BJ319396, TC418851
6	GO:0016226	iron-sulfur cluster assembly	Biological Process	1	1.79	1	TC387630
6	GO:0036211	protein modification process	Biological Process	1.21	7.14	4	CD869597, TC408072, GH727096, TC451175
6	GO:0044242	cellular lipid catabolic process	Biological Process	0.22	1.79	1	CV769573
6	GO:0019682	glyceraldehyde-3-phosphate metabolic process	Biological Process	0.6	1.79	1	TC387630
6	GO:0016053	organic acid biosynthetic process	Biological Process	0.22	1.79	1	TC447684
6	GO:0016054	organic acid catabolic process	Biological Process	0.22	1.79	1	CV769573
6	GO:0045454	cell redox homeostasis	Biological Process	2	3.57	2	TC435163, TC429835
6	GO:0045333	cellular respiration	Biological Process	0.72	3.57	2	TC453920, TC420321
6	GO:0032870	cellular response to hormone stimulus	Biological Process	0.72	3.57	2	TC447958, TC383153
6	GO:0006461	protein complex assembly	Biological Process	0.22	1.79	1	TC460773
6	GO:0009853	photorespiration	Biological Process	1	1.79	1	TC418851
6	GO:0009735	response to cytokinin	Biological Process	0.36	1.79	1	TC447958
6	GO:0009733	response to auxin	Biological Process	0.36	1.79	1	TC383153
6	GO:0044265	cellular macromolecule catabolic process	Biological Process	1.08	5.36	3	TC427751, TC451965, TC433457
6	GO:0044264	cellular polysaccharide metabolic process	Biological Process	0.6	1.79	1	TC415338
6	GO:0044267	cellular protein metabolic process	Biological Process	18.01	21.43	12	CD869597, TC408072, TC427751, TC414462, CA699979, TC451965, DR731791, TC433457, TC412168, GH727096, TC430539, TC451175
6	GO:0046686	response to cadmium ion	Biological Process	4	7.14	4	TC422808, TC453747, TC396000, TC445394
6	GO:0010604	positive regulation of macromolecule metabolic process	Biological Process	0.36	1.79	1	TC387630
7	GO:0006721	terpenoid metabolic process	Biological Process	0.22	1.79	1	CV769573
7	GO:0006833	water transport	Biological Process	4	7.14	4	TC422808, TC453747, TC396000, TC445394
7	GO:2000112	regulation of cellular macromolecule biosynthetic process	Biological Process	3.96	10.71	6	TC450850, TC453747, TC383153, TC396000, TC387630, TC445394
7	GO:0007264	small GTPase mediated signal transduction	Biological Process	1	1.79	1	TC387630
7	GO:0071365	cellular response to auxin stimulus	Biological Process	0.6	1.79	1	TC383153
7	GO:0071368	cellular response to cytokinin stimulus	Biological Process	0.6	1.79	1	TC447958
7	GO:0016070	RNA metabolic process	Biological Process	2.93	14.29	8	BJ319396, TC450850, TC453747, TC418851, TC383153, TC396000, TC387630, TC445394
7	GO:0072594	establishment of protein localization to organelle	Biological Process	0.36	1.79	1	TC387630
7	GO:0031328	positive regulation of cellular biosynthetic process	Biological Process	0.22	1.79	1	TC387630
7	GO:0072598	protein localization to chloroplast	Biological Process	0.6	1.79	1	TC387630
7	GO:0006886	intracellular protein transport	Biological Process	0.36	1.79	1	TC387630
7	GO:0007186	G-protein coupled receptor signaling pathway	Biological Process	0.6	1.79	1	TC393731
7	GO:0006650	glycerophospholipid metabolic process	Biological Process	0.36	1.79	1	TC389239
7	GO:0006412	translation	Biological Process	5.2	7.14	4	TC414462, CA699979, TC412168, TC430539
7	GO:0046835	carbohydrate phosphorylation	Biological Process	1	1.79	1	TC393409
7	GO:0046834	lipid phosphorylation	Biological Process	0.6	1.79	1	TC389239
7	GO:0010557	positive regulation of macromolecule biosynthetic process	Biological Process	0.22	1.79	1	TC387630
7	GO:0006073	cellular glucan metabolic process	Biological Process	1	1.79	1	TC415338
7	GO:0006753	nucleoside phosphate metabolic process	Biological Process	0.22	1.79	1	BJ319396
7	GO:0043623	cellular protein complex assembly	Biological Process	0.36	1.79	1	TC460773
7	GO:0055046	microgametogenesis	Biological Process	0.6	1.79	1	TC447684
7	GO:0045935	positive regulation of nucleobase-containing compound metabolic process	Biological Process	0.13	1.79	1	TC387630
7	GO:0006333	chromatin assembly or disassembly	Biological Process	4	7.14	4	TC422808, TC453747, TC396000, TC445394
7	GO:0006457	protein folding	Biological Process	1	1.79	1	CD869597
7	GO:0019752	carboxylic acid metabolic process	Biological Process	3.37	16.07	9	TC422808, TC453747, TC453920, TC420321, TC396000, TC387630, TC447684, TC445394, CV769573
7	GO:0008299	isoprenoid biosynthetic process	Biological Process	0.36	1.79	1	TC387630
7	GO:0046490	isopentenyl diphosphate metabolic process	Biological Process	0.36	1.79	1	TC387630
7	GO:0019318	hexose metabolic process	Biological Process	0.6	1.79	1	TC393409
7	GO:0008300	isoprenoid catabolic process	Biological Process	0.36	1.79	1	CV769573
7	GO:0009755	hormone-mediated signaling pathway	Biological Process	1.2	3.57	2	TC447958, TC383153
7	GO:0048608	reproductive structure development	Biological Process	0.36	1.79	1	TC387630
7	GO:0006259	DNA metabolic process	Biological Process	0.6	1.79	1	TC454196
7	GO:0010628	positive regulation of gene expression	Biological Process	0.6	1.79	1	TC387630
7	GO:0006464	cellular protein modification process	Biological Process	2.02	7.14	4	CD869597, TC408072, GH727096, TC451175
7	GO:0043288	apocarotenoid metabolic process	Biological Process	0.36	1.79	1	CV769573
7	GO:0044257	cellular protein catabolic process	Biological Process	1.8	5.36	3	TC427751, TC451965, TC433457
7	GO:0008654	phospholipid biosynthetic process	Biological Process	0.36	1.79	1	TC387630
7	GO:0009060	aerobic respiration	Biological Process	1.2	3.57	2	TC453920, TC420321
8	GO:0006714	sesquiterpenoid metabolic process	Biological Process	0.36	1.79	1	CV769573
8	GO:0006605	protein targeting	Biological Process	0.6	1.79	1	TC387630
8	GO:0006260	DNA replication	Biological Process	1	1.79	1	TC454196
8	GO:0070071	proton-transporting two-sector ATPase complex assembly	Biological Process	0.6	1.79	1	TC460773
8	GO:0032787	monocarboxylic acid metabolic process	Biological Process	2.88	12.5	7	TC422808, TC453747, TC396000, TC387630, TC447684, TC445394, CV769573
8	GO:0006396	RNA processing	Biological Process	1	1.79	1	BJ319396
8	GO:0072350	tricarboxylic acid metabolic process	Biological Process	0.72	3.57	2	TC453920, TC420321
8	GO:0072596	establishment of protein localization to chloroplast	Biological Process	0.6	1.79	1	TC387630
8	GO:0032774	RNA biosynthetic process	Biological Process	1.73	10.71	6	TC450850, TC453747, TC383153, TC396000, TC387630, TC445394
8	GO:0006520	cellular amino acid metabolic process	Biological Process	0.65	1.79	1	TC420321
8	GO:0009117	nucleotide metabolic process	Biological Process	0.36	1.79	1	BJ319396
8	GO:0018193	peptidyl-amino acid modification	Biological Process	0.36	1.79	1	CD869597
8	GO:0051603	proteolysis involved in cellular protein catabolic process	Biological Process	3	5.36	3	TC427751, TC451965, TC433457
8	GO:0009240	isopentenyl diphosphate biosynthetic process	Biological Process	0.6	1.79	1	TC387630
8	GO:0034660	ncRNA metabolic process	Biological Process	0.36	1.79	1	BJ319396
8	GO:0006414	translational elongation	Biological Process	2	3.57	2	CA699979, TC430539
8	GO:0046394	carboxylic acid biosynthetic process	Biological Process	0.36	1.79	1	TC447684
8	GO:0046395	carboxylic acid catabolic process	Biological Process	0.36	1.79	1	CV769573
8	GO:0009451	RNA modification	Biological Process	1.8	3.57	2	BJ319396, TC418851
8	GO:0048235	pollen sperm cell differentiation	Biological Process	1	1.79	1	TC447684
8	GO:0010154	fruit development	Biological Process	0.36	1.79	1	TC387630
8	GO:0051252	regulation of RNA metabolic process	Biological Process	1.43	10.71	6	TC450850, TC453747, TC383153, TC396000, TC387630, TC445394
8	GO:0043648	dicarboxylic acid metabolic process	Biological Process	1.8	1.79	1	TC420321
8	GO:0016115	terpenoid catabolic process	Biological Process	0.36	1.79	1	CV769573
8	GO:0046488	phosphatidylinositol metabolic process	Biological Process	0.6	1.79	1	TC389239
8	GO:0006012	galactose metabolic process	Biological Process	1	1.79	1	TC393409
8	GO:0006468	protein phosphorylation	Biological Process	2	3.57	2	TC408072, GH727096
8	GO:0009736	cytokinin-activated signaling pathway	Biological Process	1	1.79	1	TC447958
8	GO:0009734	auxin-activated signaling pathway	Biological Process	1	1.79	1	TC383153
8	GO:0043290	apocarotenoid catabolic process	Biological Process	0.6	1.79	1	CV769573
8	GO:1901293	nucleoside phosphate biosynthetic process	Biological Process	0.36	1.79	1	BJ319396
8	GO:0006470	protein dephosphorylation	Biological Process	1	1.79	1	TC451175
8	GO:0007205	protein kinase C-activating G-protein coupled receptor signaling pathway	Biological Process	1	1.79	1	TC393731
9	GO:0006163	purine nucleotide metabolic process	Biological Process	0.6	1.79	1	BJ319396
9	GO:0046854	phosphatidylinositol phosphorylation	Biological Process	1	1.79	1	TC389239
9	GO:0009687	abscisic acid metabolic process	Biological Process	0.6	1.79	1	CV769573
9	GO:0072330	monocarboxylic acid biosynthetic process	Biological Process	0.6	1.79	1	TC447684
9	GO:0097659	nucleic acid-templated transcription	Biological Process	2.88	10.71	6	TC450850, TC453747, TC383153, TC396000, TC387630, TC445394
9	GO:0016072	rRNA metabolic process	Biological Process	0.6	1.79	1	BJ319396
9	GO:0048316	seed development	Biological Process	0.6	1.79	1	TC387630
9	GO:2001141	regulation of RNA biosynthetic process	Biological Process	2.38	10.71	6	TC450850, TC453747, TC383153, TC396000, TC387630, TC445394
9	GO:0001510	RNA methylation	Biological Process	2	3.57	2	BJ319396, TC418851
9	GO:0006090	pyruvate metabolic process	Biological Process	3	8.93	5	TC422808, TC453747, TC396000, TC387630, TC445394
9	GO:0072329	monocarboxylic acid catabolic process	Biological Process	0.6	1.79	1	CV769573
9	GO:0006631	fatty acid metabolic process	Biological Process	1.2	1.79	1	TC447684
9	GO:0043461	proton-transporting ATP synthase complex assembly	Biological Process	1	1.79	1	TC460773
9	GO:0034470	ncRNA processing	Biological Process	0.6	1.79	1	BJ319396
9	GO:0009165	nucleotide biosynthetic process	Biological Process	0.6	1.79	1	BJ319396
9	GO:0051254	positive regulation of RNA metabolic process	Biological Process	0.22	1.79	1	TC387630
9	GO:0016107	sesquiterpenoid catabolic process	Biological Process	0.6	1.79	1	CV769573
9	GO:0001522	pseudouridine synthesis	Biological Process	1	1.79	1	BJ319396
9	GO:0045036	protein targeting to chloroplast	Biological Process	1	1.79	1	TC387630
9	GO:0018208	peptidyl-proline modification	Biological Process	0.6	1.79	1	CD869597
9	GO:0006101	citrate metabolic process	Biological Process	1.2	3.57	2	TC453920, TC420321
9	GO:0006103	2-oxoglutarate metabolic process	Biological Process	1	1.79	1	TC420321
9	GO:1901605	alpha-amino acid metabolic process	Biological Process	1.08	1.79	1	TC420321
10	GO:0006164	purine nucleotide biosynthetic process	Biological Process	1	1.79	1	BJ319396
10	GO:0009793	embryo development ending in seed dormancy	Biological Process	1	1.79	1	TC387630
10	GO:1902680	positive regulation of RNA biosynthetic process	Biological Process	0.36	1.79	1	TC387630
10	GO:0000038	very long-chain fatty acid metabolic process	Biological Process	1	1.79	1	TC447684
10	GO:0000413	protein peptidyl-prolyl isomerization	Biological Process	1	1.79	1	CD869597
10	GO:0019288	isopentenyl diphosphate biosynthetic process, methylerythritol 4-phosphate pathway	Biological Process	1	1.79	1	TC387630
10	GO:0006096	glycolytic process	Biological Process	4	7.14	4	TC422808, TC453747, TC396000, TC445394
10	GO:0006099	tricarboxylic acid cycle	Biological Process	2	3.57	2	TC453920, TC420321
10	GO:1903506	regulation of nucleic acid-templated transcription	Biological Process	3.96	10.71	6	TC450850, TC453747, TC383153, TC396000, TC387630, TC445394
10	GO:0006633	fatty acid biosynthetic process	Biological Process	1	1.79	1	TC447684
10	GO:0046345	abscisic acid catabolic process	Biological Process	1	1.79	1	CV769573
10	GO:0009078	pyruvate family amino acid metabolic process	Biological Process	0.6	1.79	1	TC420321
10	GO:0006364	rRNA processing	Biological Process	1	1.79	1	BJ319396
10	GO:0009064	glutamine family amino acid metabolic process	Biological Process	0.6	1.79	1	TC420321
10	GO:0006351	transcription, DNA-templated	Biological Process	4.8	10.71	6	TC450850, TC453747, TC383153, TC396000, TC387630, TC445394
10	GO:0009066	aspartate family amino acid metabolic process	Biological Process	0.6	1.79	1	TC420321
11	GO:0006522	alanine metabolic process	Biological Process	1	1.79	1	TC420321
11	GO:0006531	aspartate metabolic process	Biological Process	1	1.79	1	TC420321
11	GO:1903508	positive regulation of nucleic acid-templated transcription	Biological Process	0.6	1.79	1	TC387630
11	GO:0042793	transcription from plastid promoter	Biological Process	1	1.79	1	TC387630
11	GO:0006536	glutamate metabolic process	Biological Process	1	1.79	1	TC420321
11	GO:0006355	regulation of transcription, DNA-templated	Biological Process	6.6	10.71	6	TC450850, TC453747, TC383153, TC396000, TC387630, TC445394
12	GO:0045893	positive regulation of transcription, DNA-templated	Biological Process	1	1.79	1	TC387630
