# Supplementary material for: Genome-Wide Identification of MicroRNAs in Leaves and the Developing Head of Four Durum Genotypes during Water Deficit Stress
Source: PLoS One. 2015 Nov 12;10(11):e0142799. doi: 10.1371/journal.pone.0142799 (PMC4643036; doi:10.1371/journal.pone.0142799)
Supplement: S8 Table — Green values indicate that the targets were up-regulated under water deficit stress, while red values indicate that the targets were down-regulated under water deficit stress. Bold fold change values indicate negative correlation with Ttu-miR008. FL = Flag leaf libraries; H = Head libraries. (XLS) [file pone.0142799.s011.xls]

## Sheet: Sheet1
S8 Table. Fold-change of seven selected functional targets of Ttu-miR008 quantified by qPCR.
		FL	FL	FL	FL	H	H	H	H
Target	Description	EGA Bellaroi	Tjilkuri	Tamaroi	Yawa	EGA Bellaroi	Tjilkuri	Tamaroi	Yawa
CV779294	non-specific lipid-transfer protein a-like	2.36662	2.41083	1.34165	1.40219	1.26451	1.2665	1.06481	1.96602
TC438017	non-specific lipid-transfer protein 1	2.71817	1.10712	4.25764	2.78929	6.15955	1.33388	1.03975	1.41322
TC372193	phytoene synthase 2	1.76268	1.95699	1.99439	1.11732	1.88528	1.5263	1.23986	1.41942
TC447684	glossy1 protein	1.90159	1.29675	1.47545	2.32831	1.172	1.52001	1.22442	1.12937
CD904770	cycteine-rich receptor-like protein kinase 25	1.6814	2.56009	1.96951	1.75495	1.14899	1.71155	1.30132	5.84229
TC411916	phytoene synthase 2	1.01565	1.08001	1.1591	1.42736	2.86797	1.38534	4.64616	1.10159
TC409543	l-ascorbate oxidase homolog	1.29549	1.36856	4.5544	2.0725	1.27892	1.71078	1.48336	1.04357
