# Supplementary material for: Genome-Wide Identification of MicroRNAs in Leaves and the Developing Head of Four Durum Genotypes during Water Deficit Stress
Source: PLoS One. 2015 Nov 12;10(11):e0142799. doi: 10.1371/journal.pone.0142799 (PMC4643036; doi:10.1371/journal.pone.0142799)
Supplement: S9 Table — Each forward primer was designed based on the full sequence of the mature miRNA. (XLS) [file pone.0142799.s012.xls]

## Sheet: Sheet1
S9 Table. Forward primers used in qPCR validation of seven conserved and three novel miRNAs in durum.
	Mature miRNA sequence	Name	Forward primer sequence ('5 to '3)	Tm (°C)
1	TGAAGCTGCCAGCATGATCTGG	Ath-miR167d	GAAGCTGCCAGCATGATCTGG	58
2	TGCACTGCCTCTTCCCTGGC	Gma-miR408d	TATAGCCTGCACTGCCTCTTC	58
3	TCCCCACGGTCGGCGCCA	Bdi-miR5054	TATTATCCCCACGGTCGGCG	60
4	TCAAGCATCATATCGTGGACA	Osa-miR5071	GGTCAAGCATCATATCGTGGAC	60
5	TGTAGATACTCTCTAAGGCTT	Bdi-miR5200	GCGTGTAGATACTCTCTAAGGCTT	60
6	CCTGTGCCTGCCTCTTCCATT	Bdi-miR528	CTGTGCCTGCCTCTTCCATT	60
7	TGGAAGGGGCATGCAGAGGAG	Zma-miR528a	TATACTGGAAGGGGCATGCAGA	58
8	TGTAATAAACTAGTCTTCAGA	Ttu-miR007	GCGGTGTAATAAACTAGTCTTCAGA	56
9	TTTGTGATTTGTGAATGCCACGTG	Ttu-miR038	TTTGTGATTTGTGAATGCCACGTG	56
10	GAGAGCTACTCAAATGTTCAA	Ttu-miR109	GCCGAGAGCTACTCAAATGTTCAA	56
