# Supplementary material for: Genome-Wide Identification of MicroRNAs in Leaves and the Developing Head of Four Durum Genotypes during Water Deficit Stress
Source: PLoS One. 2015 Nov 12;10(11):e0142799. doi: 10.1371/journal.pone.0142799 (PMC4643036; doi:10.1371/journal.pone.0142799)
Supplement: S10 Table — (XLS) [file pone.0142799.s013.xls]

## Sheet: Sheet1
S10 Table. Target transcript sequences, primer locations and primer sequences used in qPCR validation of seven selected target genes.
Target ID	Target transcript sequence	miRNA/mRNA binding start position	miRNA/mRNA binding end position	Forward primer start position	Reverse primer start position	Forward primer ('5 to '3)	Reverse primer ('5 to '3)	Tm (°C)
CV779294	CCACGCGTCCGCGTGTCTACAAGTGCAGCGCAACCACCATGACGCCTACCCGCTACCTCGCGGCGCTGGCCGCCGCCGCCGCGCTACTCTTCATGCTCGGCGGCCTGCACGGCGTCGAAGCGGGGCCGGCGGACACCGACTGCGCCGTCGCCCAGACGGCGNTTCGGCGACTGCACCGGATACGTCGCCGGCGTGGAGGACAAGCTCTCGCCTCGCTGCTGCAGGGGGCTCGCCGACATCAGGGACATGGCGCCGACCTTTGACCGGCGGCGCGCCCTCTGCGCGTGCATCCACAAGGAGATGCTCGCCGCCGGCAAGGTGGTCACCCGCCGCGCCGCCACGCTCTCCGCCAGGTGCGGCGTCCGTATCTCCTTCCTCCCGACCGCCCACGCCTTCGAC…	503	523	481	609	CGACTTGTGGTGGGCATATT	TCCTCCTTGCGATGATCTTT	60
TC438017	CCGACATCAGGGACATGGCGCCGACCTTTGACCGGCGGCGCGCCCTCTGCGCGTGCATCCACAAGGAGATGCTCGCCGCCGGCAAGGTGGTCACCCGCCGCGCCGCCACGCTCTCCGCCAGGTGCGGCGTCCGTATCTCCTTCCTCCCGACCGCCCACGCCTTCGACTGCTATCGGATTCCGCGAACTGATTGAGAAATCGGCTTAATCATGGCGCCCAACAAAGAGCATCGAATAAGATGACTTGCACGACTTGTGGTGGGCATATTTACGTTTCTCTTTCTTTTCTTTTTTCCTTCTTTAATTTCACAAAGAGTAAACAGAAGAATAATCTAGCTTGTAATGATTTTTGGGATAAAGATCATCGCAAGTAGGACTTGTTTACTCTGAAACAATATGT…	271	291	249	418	CGACTTGTGGTGGGCATATT	ACACGCGGACTAAGTTTCTACA	60
TC372193	TTCAGATAACAGCGTCAAAGGTTTCCAATTGATATCCAGCCATTCAGAGACATGATTGAAGGGATGAGGGCTCGACCCTTTGGAAATCGAGGTATAGGACCTTTGACGAGCTCTACCTCTACTGCTACTACGTCGCTGGCACTGTCGGTCTCATGACGGTACCGGTGATGGGGATTGCTCCGGACTCAAAGGCCTCAGCAGAGAGCGTGTACAATGCCGCACTGGCCCTTGGCATTGCCAACCAGCTCACAAACATCCTCCGAGACGTAGGAGAAGACTCAAGAAGGGGGAGAATATACCTTCCACTGGACGAACTGGCACAGGCGGGTCTGACAGAAGAGGACATATTCAGAGGGAAAGTGACGGATAAATGGAGGAGGTTCATGAAGGGGCAAATCC…	648	667	619	741	GAGCAAAGCAATCCCGTAGA	GGGCGTATGGCAAACATATAG	60
TC447684	GCGAGTTCTCGCTGGAGCGCGGGGTGGTGCACGCCTGCCACGCCGGCGGGGTCGTGCACTTCCTCGAGGGCTACGCGCACCACGAGGTGGGCGCCATCGACGTCGACCGCATCGACGTCGTCTGGGAGGCGGCGCTCAAGCACGGCATCCGGCCCGTCTGATCGCTCCTCCTCGATCGGCCCTGCCTGCACCTTCCGTCTAGCTATGGCCCAAACCGGGCCCAAGAAAAAACCTCTATTGCTACTCAGTTTTCTTTTTCTTTTTCTTGCCTAAAAATAACTCGGTATTCTTTTTTCCTTCTCGAAGTATACTACAGCTCGATCCTGTGACGTGGGGTGTTGTTCCTAACGATTCAATTTACAGCTGTACTGTTTTGATTTGTACACATATGTAAAGTAT…	249	268	190	351	ACCTTCCGTCTAGCTATGGC	TCGTTAGGAACAACACCCCA	60
CD904770	GGATCGTCTGGGGTCGTGGTTGATTGGAGGTTGGGAGAAATCCTTGTCGGCTTGTTCGGGACCGACGCGGTGACGCCCGTGGGCGCCGCCATGCCTTCCTGAAGGGCGTCGGATATCCCCCATCCCTCCCACGGCCCTTCGCGTACCGGGGGAAACCCTAGGGCATGTCCGGTAGCAGCGTCGTTGTCGTCGCGTTCCTTCTTAAAGGTGTTACTTGGTATGCGGCGTTTCGTGGTGCTAGGAGTGTGGTGGAATTCTCCGGCGGGCACAGCGGTTGCGAGTCAGCTTCGTTTTCGTTGATCCGCCGTTGTTGGCATTTCTTTTCCTTTTGTGTTTTCTCTTTCTTTTCTTTTGGGCGTGCGTGTACTGCTTCCGCCCCAGCAGCTATCGTTGGTTGTA…	334	353	228	397	TTTCGTGGTGCTAGGAGTGT	CAACCAACGATAGCTGCTGG	60
TC411916	TTGACCTTTGGAAATCGAGGTATATGACCTTTGACGAGCTTTACCTCTACTGCTANTACGTCGCTGGCACTGTCGGTCTCATGACGGTACCGGTGATGGGGATTGCTCCGGACTCAAAGGCCTCAGCAGAGAGCGTGTACAATGCCGCACTGGCCCTTGGCATTGCCAACCAGCTCACAAACATCCTCCGAGATGTAGGAGAAGACTCAAGGAGGGGGAGAATATACCTTCCACTGGACGAACTGGCACAGGCGGGTCTGACAGAAGAGGACATATTCAGAGGGAAAGTGACGGATAAATGGAGGAGGTTCATGAAGGGCCAAATCCAGCGCGCCAGGCTCTTCTTTGATGAGGCCGAGAAGGGTGTCATGCATCTAGACTCTGCGAGCAGATGGCCGG…	587	606	550	726	CAAAGCAAAGCAAAGCAATC	AGTACAGCAGGACCCGACAT	60
TC409543	GNAATTCGGCACGAGGGACGCCTCCAACCCGCCCATGTTCAACGTGGAGGCCGGCAAGACGTACCGCTTCCGCGTCTGCAACGTGGGCATCAAGACCACCCTCAACGTGCGCATCCAGGGCCACGTCCTCAAGCTGGTCGAGATGGAGGGCTCCCACACCGTGCAGAACGAGTACGACTCAATGGACGTCCACATCGGGCCAGTGCCTCTCCTTCCTCAGCACCGCCAACCAGAAGCCCGGAGAGGTACTACCTGGGGGAGCAGCTGTACGTGAGCTGCACCTCGCCGGCCAGGTCGCTCAGGGACGAGTACAACATGCCCGACAATTCCCTCCGCTGCGGCAAGGTCGTCGGCATGCCGCTGCCGCCGCCCTACACCATCGCATAAATTACTCTCCCC…	512	532	484	650	AACAACAGGAAGAGCAGGAGAG	ATCCTCGTTCCGATGACAG	60
